# Supplementary material for: Adjusting the neuron to astrocyte ratio with cytostatics in hippocampal cell cultures from postnatal rats: A comparison of cytarabino furanoside (AraC) and 5-fluoro-2’-deoxyuridine (FUdR)
Source: PLoS One. 2022 Mar 9;17(3):e0265084. doi: 10.1371/journal.pone.0265084 (PMC8906639; doi:10.1371/journal.pone.0265084)
Supplement: S1 File — (XLSX) [file pone.0265084.s001.xlsx]

## Sheet: Cell Count summary
P0-2		total cells		beta3 tubulin		GFAP		unstained		n/a
		mean	SEM	mean	SEM	mean	SEM	mean	SEM	mean	SEM
	control	94.8889	2.2337	28.6407	1.52391	20.7963	1.14728	45.4519	2.58257	2.95014	0.41321
	4 µM AraC	44.6333	2.01563	30.2	1.56907	13.4556	0.75454	0.97778	0.20357	2.7701	0.19541
	10 µM AraC	49.2111	2.6322	35.1667	2.0682	9.8	0.73748	4.24444	0.63468	4.92733	0.41926
	50 µM AraC	30.8333	1.49553	22.875	1.27426	4.90833	0.27194	3.05	0.37533	6.16684	0.47093
	75 µM AraC	29.7833	1.50769	16.9167	0.86129	5.73333	0.38398	7.13333	0.98965	4.10113	0.37301
	4 µM FUdR	34.5222	2.08066	21.3444	1.42189	5.18889	0.59206	7.98889	0.70481	6.55102	0.65936
	10 µM FUdR	34.4667	2.38641	24.8778	2.00784	3.61111	0.39746	5.97778	0.71001	8.6431	0.93535
	50 µM FUdR	32.3333	2.26536	27.8667	2.03675	3.94444	0.30696	0.52222	0.10146	8.29886	0.58643
	75 µM FUdR	32.6167	1.3582	26.8278	1.19921	3.77222	0.24037	2.01667	0.353	10.1102	0.65182
P3-4		total cells		beta3 tubulin		GFAP		unstained		n/a
		mean	SEM	mean	SEM	mean	SEM	mean	SEM	mean	SEM
	control	101.821	2.69252	26.6167	1.1969	46.4583	1.42905	28.7458	1.51563	0.68415	0.04059
	4 µM AraC	39.8111	2.68546	22.5333	2.04599	16.5111	0.89012	0.76667	0.11724	1.43775	0.11916
	10 µM AraC	34.5444	2.11511	19.2667	1.45621	14.3444	0.83032	0.93333	0.1159	1.43908	0.0964
	50 µM AraC	29.575	1.27838	19.7417	0.94361	7.4	0.40105	2.43333	0.32791	3.44094	0.31084
	75 µM AraC	27.9889	1.43268	20.5	1.13224	5.68889	0.38142	1.8	0.21212	4.81491	0.43629
	4 µM FUdR	37.3111	1.715	23.5333	1.32056	9.87778	0.99233	3.9	0.34837	5.90154	0.78047
	10 µM FUdR	31.8444	1.68387	19.3222	1.16212	7.45556	0.65001	5.06667	0.58929	4.93694	0.56295
	50 µM FUdR	29.1333	2.14145	22.3444	1.74263	6.13333	0.61203	0.65556	0.11521	4.73418	0.48139
	75 µM FUdR	31.5333	1.5996	24.46	1.39772	6.24667	0.30899	0.82667	0.08124	4.39681	0.23019

## Sheet: Cell Counts
age	treatment	dish	field no		total	beta3 tubulin	Gfap	Unstained	neurons per astrocytes
					Cell Count	Cell Count	Cell Count	Cell Count
P0-2	4A	4A1	1		33	21	12	0	1.75
P0-2	4A	4A1	2		60	41	17	0	2.41176
P0-2	4A	4A1	3		34	25	9	0	2.77778
P0-2	4A	4A1	4		37	27	9	1	3
P0-2	4A	4A1	5		25	13	11	1	1.18182
P0-2	4A	4A1	6		48	29	18	0	1.61111
P0-2	4A	4A1	7		76	60	15	1	4
P0-2	4A	4A1	8		49	40	8	0	5
P0-2	4A	4A1	9		54	34	17	2	2
P0-2	4A	4A1	10		28	20	8	0	2.5
P0-2	4A	4A2	1		17	8	9	0	0.888889
P0-2	4A	4A2	2		52	37	13	1	2.84615
P0-2	4A	4A2	3		21	14	7	0	2
P0-2	4A	4A2	4		12	10	1	0	10
P0-2	4A	4A2	5		33	20	12	1	1.66667
P0-2	4A	4A2	6		22	18	4	0	4.5
P0-2	4A	4A2	7		38	34	4	0	8.5
P0-2	4A	4A2	8		49	36	13	0	2.76923
P0-2	4A	4A2	9		48	36	12	0	3
P0-2	4A	4A2	10		55	29	25	1	1.16
P0-2	4A	4A3	1		26	16	9	0	1.77778
P0-2	4A	4A3	2		15	12	3	0	4
P0-2	4A	4A3	3		49	40	9	0	4.44444
P0-2	4A	4A3	4		35	14	20	0	0.7
P0-2	4A	4A3	5		36	23	13	0	1.76923
P0-2	4A	4A3	6		27	19	7	1	2.71429
P0-2	4A	4A3	7		37	23	13	0	1.76923
P0-2	4A	4A3	8		62	38	24	0	1.58333
P0-2	4A	4A3	9		81	70	10	0	7
P0-2	4A	4A3	10		62	50	12	0	4.16667
P0-2	50F	50F1	1		24	19	5	0	3.8
P0-2	50F	50F1	2		20	19	1	0	19
P0-2	50F	50F1	3		62	50	12	0	4.16667
P0-2	50F	50F1	4		6	6	0	0
P0-2	50F	50F1	5		21	18	3	0	6
P0-2	50F	50F1	6		66	59	5	1	11.8
P0-2	50F	50F1	7		49	37	10	2	3.7
P0-2	50F	50F1	8		53	44	8	1	5.5
P0-2	50F	50F1	9		40	33	7	0	4.71429
P0-2	50F	50F1	10		44	41	3	0	13.6667
P0-2	50F	50F2	1		11	9	2	0	4.5
P0-2	50F	50F2	2		27	24	3	0	8
P0-2	50F	50F2	3		18	16	2	0	8
P0-2	50F	50F2	4		64	47	10	6	4.7
P0-2	50F	50F2	5		23	20	2	1	10
P0-2	50F	50F2	6		64	56	7	1	8
P0-2	50F	50F2	7		63	58	4	1	14.5
P0-2	50F	50F2	8		73	67	6	0	11.1667
P0-2	50F	50F2	9		42	37	4	0	9.25
P0-2	50F	50F2	10		136	126	10	0	12.6
P0-2	50F	50F3	1		20	17	2	1	8.5
P0-2	50F	50F3	2		18	17	1	0	17
P0-2	50F	50F3	3		34	32	2	0	16
P0-2	50F	50F3	4		39	34	3	0	11.3333
P0-2	50F	50F3	5		17	15	2	0	7.5
P0-2	50F	50F3	6		68	63	5	0	12.6
P0-2	50F	50F3	7		54	50	4	0	12.5
P0-2	50F	50F3	8		41	35	6	0	5.83333
P0-2	50F	50F3	9		44	42	2	0	21
P0-2	50F	50F3	10		39	35	4	0	8.75
P0-2	6A	6A1	1		45	30	15	0	2
P0-2	6A	6A1	2		41	32	9	0	3.55556
P0-2	6A	6A1	3		26	22	4	0	5.5
P0-2	6A	6A1	4		42	30	11	1	2.72727
P0-2	6A	6A1	5		40	33	7	0	4.71429
P0-2	6A	6A1	6		53	40	13	0	3.07692
P0-2	6A	6A1	7		75	65	10	0	6.5
P0-2	6A	6A1	8		46	39	7	0	5.57143
P0-2	6A	6A1	9		65	57	7	0	8.14286
P0-2	6A	6A1	10		40	29	11	0	2.63636
P0-2	6A	6A2	1		49	37	12	0	3.08333
P0-2	6A	6A2	2		30	21	9	0	2.33333
P0-2	6A	6A2	3		33	27	5	0	5.4
P0-2	6A	6A2	4		26	24	2	0	12
P0-2	6A	6A2	5		34	20	13	0	1.53846
P0-2	6A	6A2	6		52	39	13	0	3
P0-2	6A	6A2	7		88	69	17	0	4.05882
P0-2	6A	6A2	8		53	48	4	0	12
P0-2	6A	6A2	9		69	57	11	0	5.18182
P0-2	6A	6A2	10		108	92	15	1	6.13333
P0-2	6A	6A3	1		31	20	10	0	2
P0-2	6A	6A3	2		23	17	6	0	2.83333
P0-2	6A	6A3	3		23	22	1	0	22
P0-2	6A	6A3	4		19	13	5	0	2.6
P0-2	6A	6A3	5		46	40	6	0	6.66667
P0-2	6A	6A3	6		55	46	9	0	5.11111
P0-2	6A	6A3	7		30	28	2	0	14
P0-2	6A	6A3	8		42	29	11	0	2.63636
P0-2	6A	6A3	9		73	57	15	0	3.8
P0-2	6A	6A3	10		52	43	9	0	4.77778
P0-2	75F	75F1	1		42	40	2	0	20
P0-2	75F	75F1	2		28	23	4	0	5.75
P0-2	75F	75F1	3		32	26	5	1	5.2
P0-2	75F	75F1	4		11	9	2	0	4.5
P0-2	75F	75F1	5		35	29	6	0	4.83333
P0-2	75F	75F1	6		38	32	5	0	6.4
P0-2	75F	75F1	7		69	64	4	1	16
P0-2	75F	75F1	8		33	28	5	0	5.6
P0-2	75F	75F1	9		24	22	2	0	11
P0-2	75F	75F1	10		41	31	8	1	3.875
P0-2	75F	75F2	1		14	11	3	0	3.66667
P0-2	75F	75F2	2		8	8	0	0
P0-2	75F	75F2	3		15	15	0	0
P0-2	75F	75F2	4		15	12	3	0	4
P0-2	75F	75F2	5		14	12	2	0	6
P0-2	75F	75F2	6		35	33	2	0	16.5
P0-2	75F	75F2	7		50	46	4	0	11.5
P0-2	75F	75F2	8		81	78	3	0	26
P0-2	75F	75F2	9		37	32	4	0	8
P0-2	75F	75F2	10		51	49	2	0	24.5
P0-2	75F	75F3	1		30	27	3	0	9
P0-2	75F	75F3	2		17	15	2	0	7.5
P0-2	75F	75F3	3		12	9	3	0	3
P0-2	75F	75F3	4		25	21	3	1	7
P0-2	75F	75F3	5		14	11	3	0	3.66667
P0-2	75F	75F3	6		66	59	7	0	8.42857
P0-2	75F	75F3	7		104	92	10	2	9.2
P0-2	75F	75F3	8		62	60	2	0	30
P0-2	75F	75F3	9		80	74	6	0	12.3333
P0-2	75F	75F3	10		66	58	7	0	8.28571
P0-2	K	K1	1		116	72	25	12	2.88
P0-2	K	K1	2		56	39	9	7	4.33333
P0-2	K	K1	3		56	42	9	3	4.66667
P0-2	K	K1	4		29	21	8	0	2.625
P0-2	K	K1	5		1	0	1	0	0
P0-2	K	K1	6		67	54	12	0	4.5
P0-2	K	K1	7		115	80	25	4	3.2
P0-2	K	K1	8		62	47	11	2	4.27273
P0-2	K	K1	9		82	63	16	2	3.9375
P0-2	K	K1	10		76	59	9	7	6.55556
P0-2	K	K2	1		50	20	28	0	0.714286
P0-2	K	K2	2		52	42	9	1	4.66667
P0-2	K	K2	3		31	13	18	0	0.722222
P0-2	K	K2	4		76	52	18	4	2.88889
P0-2	K	K2	5		20	2	17	0	0.117647
P0-2	K	K2	6		55	37	11	4	3.36364
P0-2	K	K2	7		80	50	22	8	2.27273
P0-2	K	K2	8		129	102	19	6	5.36842
P0-2	K	K2	9		79	34	28	15	1.21429
P0-2	K	K2	10		61	35	16	10	2.1875
P0-2	K	K3	1		63	45	16	1	2.8125
P0-2	K	K3	2		40	21	14	5	1.5
P0-2	K	K3	3		54	42	11	1	3.81818
P0-2	K	K3	4		29	15	13	1	1.15385
P0-2	K	K3	5		48	37	6	4	6.16667
P0-2	K	K3	6		95	63	21	9	3
P0-2	K	K3	7		164	115	31	0	3.70968
P0-2	K	K3	8		114	75	25	11	3
P0-2	K	K3	9		145	100	28	17	3.57143
P0-2	K	K3	10		92	69	15	6	4.6
P0-2	10A	10A1	1		41	38	3	0	12.6667
P0-2	10A	10A1	2		41	34	5	0	6.8
P0-2	10A	10A1	3		40	33	6	0	5.5
P0-2	10A	10A1	4		39	30	9	0	3.33333
P0-2	10A	10A1	5		40	34	6	0	5.66667
P0-2	10A	10A1	6		67	48	19	0	2.52632
P0-2	10A	10A1	7		71	57	13	1	4.38462
P0-2	10A	10A1	8		48	43	5	0	8.6
P0-2	10A	10A1	9		41	37	4	0	9.25
P0-2	10A	10A1	10		70	57	11	0	5.18182
P0-2	10A	10A2	1		42	30	12	0	2.5
P0-2	10A	10A2	2		81	51	27	2	1.88889
P0-2	10A	10A2	3		49	31	17	0	1.82353
P0-2	10A	10A2	4		28	14	13	0	1.07692
P0-2	10A	10A2	5		32	24	8	0	3
P0-2	10A	10A2	6		30	24	6	0	4
P0-2	10A	10A2	7		27	17	10	0	1.7
P0-2	10A	10A2	8		49	37	8	1	4.625
P0-2	10A	10A2	9		41	24	14	2	1.71429
P0-2	10A	10A2	10		41	38	3	0	12.6667
P0-2	10A	10A3	1		66	58	8	0	7.25
P0-2	10A	10A3	2		47	42	5	0	8.4
P0-2	10A	10A3	3		42	35	7	0	5
P0-2	10A	10A3	4		18	13	5	0	2.6
P0-2	10A	10A3	5		28	20	8	0	2.5
P0-2	10A	10A3	6		133	92	20	9	4.6
P0-2	10A	10A3	7		50	42	8	0	5.25
P0-2	10A	10A3	8		44	28	16	0	1.75
P0-2	10A	10A3	9		32	25	5	1	5
P0-2	10A	10A3	10		29	25	4	0	6.25
P0-2	4A	4A1	1		55	36	14	2	2.57143
P0-2	4A	4A1	2		32	21	11	0	1.90909
P0-2	4A	4A1	3		29	24	5	0	4.8
P0-2	4A	4A1	4		21	10	10	1	1
P0-2	4A	4A1	5		43	28	13	0	2.15385
P0-2	4A	4A1	6		26	22	3	1	7.33333
P0-2	4A	4A1	7		47	28	15	1	1.86667
P0-2	4A	4A1	8		74	46	28	0	1.64286
P0-2	4A	4A1	9		78	66	12	0	5.5
P0-2	4A	4A1	10		69	44	25	0	1.76
P0-2	4A	4A2	1		45	26	17	0	1.52941
P0-2	4A	4A2	2		9	3	5	1	0.6
P0-2	4A	4A2	3		11	6	5	0	1.2
P0-2	4A	4A2	4		16	10	5	1	2
P0-2	4A	4A2	5		40	34	6	0	5.66667
P0-2	4A	4A2	6		33	25	8	0	3.125
P0-2	4A	4A2	7		42	33	9	0	3.66667
P0-2	4A	4A2	8		48	43	5	0	8.6
P0-2	4A	4A2	9		14	8	3	3	2.66667
P0-2	4A	4A2	10		38	17	21	0	0.809524
P0-2	4A	4A3	1		30	21	9	0	2.33333
P0-2	4A	4A3	2		91	70	21	0	3.33333
P0-2	4A	4A3	3		44	26	17	1	1.52941
P0-2	4A	4A3	4		58	44	14	0	3.14286
P0-2	4A	4A3	5		65	48	14	1	3.42857
P0-2	4A	4A3	6		55	33	21	1	1.57143
P0-2	4A	4A3	7		36	21	15	0	1.4
P0-2	4A	4A3	8		64	48	14	2	3.42857
P0-2	4A	4A3	9		73	55	18	0	3.05556
P0-2	4A	4A3	10		49	32	13	2	2.46154
P0-2	50F	50F1	1		42	32	7	3	4.57143
P0-2	50F	50F1	2		22	15	5	0	3
P0-2	50F	50F1	3		21	16	5	0	3.2
P0-2	50F	50F1	4		36	33	2	1	16.5
P0-2	50F	50F1	5		36	27	8	1	3.375
P0-2	50F	50F1	6		65	58	7	0	8.28571
P0-2	50F	50F1	7		97	83	11	1	7.54545
P0-2	50F	50F1	8		50	45	4	1	11.25
P0-2	50F	50F1	9		44	36	8	0	4.5
P0-2	50F	50F1	10		45	41	4	0	10.25
P0-2	50F	50F2	1		48	36	11	1	3.27273
P0-2	50F	50F2	2		70	60	6	4	10
P0-2	50F	50F2	3		33	30	3	0	10
P0-2	50F	50F2	4		28	26	1	1	26
P0-2	50F	50F2	5		19	13	5	1	2.6
P0-2	50F	50F2	6		41	36	5	0	7.2
P0-2	50F	50F2	7		44	36	6	2	6
P0-2	50F	50F2	8		42	32	8	1	4
P0-2	50F	50F2	9		30	25	5	0	5
P0-2	50F	50F2	10		18	15	1	2	15
P0-2	50F	50F3	1		18	15	3	0	5
P0-2	50F	50F3	2		11	9	2	0	4.5
P0-2	50F	50F3	3		23	18	5	0	3.6
P0-2	50F	50F3	4		38	30	8	0	3.75
P0-2	50F	50F3	5		3	1	1	1	1
P0-2	50F	50F3	6		12	7	4	1	1.75
P0-2	50F	50F3	7		21	16	3	2	5.33333
P0-2	50F	50F3	8		18	13	5	0	2.6
P0-2	50F	50F3	9		16	13	3	0	4.33333
P0-2	50F	50F3	10		47	40	7	0	5.71429
P0-2	6A	6A1	1		42	19	23	0	0.826087
P0-2	6A	6A1	2		18	5	13	0	0.384615
P0-2	6A	6A1	3		48	34	13	0	2.61538
P0-2	6A	6A1	4		35	21	14	0	1.5
P0-2	6A	6A1	5		34	21	13	0	1.61538
P0-2	6A	6A1	6		48	34	13	0	2.61538
P0-2	6A	6A1	7		48	27	20	0	1.35
P0-2	6A	6A1	8		67	39	23	1	1.69565
P0-2	6A	6A1	9		91	61	29	1	2.10345
P0-2	6A	6A1	10		83	60	20	3	3
P0-2	6A	6A2	1		34	23	10	1	2.3
P0-2	6A	6A2	2		5	5	0	0
P0-2	6A	6A2	3		45	22	20	1	1.1
P0-2	6A	6A2	4		21	15	6	0	2.5
P0-2	6A	6A2	5		40	25	14	0	1.78571
P0-2	6A	6A2	6		29	18	7	2	2.57143
P0-2	6A	6A2	7		49	25	19	4	1.31579
P0-2	6A	6A2	8		12	5	7	0	0.714286
P0-2	6A	6A2	9		30	18	12	0	1.5
P0-2	6A	6A2	10		17	8	8	0	1
P0-2	6A	6A3	1		23	14	9	0	1.55556
P0-2	6A	6A3	2		48	36	11	0	3.27273
P0-2	6A	6A3	3		43	20	22	0	0.909091
P0-2	6A	6A3	4		38	26	10	2	2.6
P0-2	6A	6A3	5		30	12	17	1	0.705882
P0-2	6A	6A3	6		26	10	14	2	0.714286
P0-2	6A	6A3	7		47	31	13	1	2.38462
P0-2	6A	6A3	8		17	13	4	0	3.25
P0-2	6A	6A3	9		31	22	6	2	3.66667
P0-2	6A	6A3	10		48	26	20	2	1.3
P0-2	75F	75F1	1		32	30	2	0	15
P0-2	75F	75F1	2		29	27	2	0	13.5
P0-2	75F	75F1	3		24	22	2	0	11
P0-2	75F	75F1	4		49	45	4	0	11.25
P0-2	75F	75F1	5		47	45	2	0	22.5
P0-2	75F	75F1	6		45	42	2	1	21
P0-2	75F	75F1	7		54	51	2	1	25.5
P0-2	75F	75F1	8		44	41	3	0	13.6667
P0-2	75F	75F1	9		38	35	2	1	17.5
P0-2	75F	75F1	10		42	41	1	0	41
P0-2	75F	75F2	1		18	13	4	1	3.25
P0-2	75F	75F2	2		41	36	5	0	7.2
P0-2	75F	75F2	3		20	16	4	0	4
P0-2	75F	75F2	4		16	13	3	0	4.33333
P0-2	75F	75F2	5		19	18	1	0	18
P0-2	75F	75F2	6		6	1	4	1	0.25
P0-2	75F	75F2	7		12	11	1	0	11
P0-2	75F	75F2	8		11	11	0	0
P0-2	75F	75F2	9		38	36	2	0	18
P0-2	75F	75F2	10		14	9	5	0	1.8
P0-2	75F	75F3	1		28	19	8	1	2.375
P0-2	75F	75F3	2		49	46	3	0	15.3333
P0-2	75F	75F3	3		41	39	2	0	19.5
P0-2	75F	75F3	4		18	17	1	0	17
P0-2	75F	75F3	5		54	48	6	0	8
P0-2	75F	75F3	6		16	13	3	0	4.33333
P0-2	75F	75F3	7		19	13	6	0	2.16667
P0-2	75F	75F3	8		31	24	6	1	4
P0-2	75F	75F3	9		22	20	2	0	10
P0-2	75F	75F3	10		23	22	1	0	22
P0-2	K	K1	1		69	26	30	7	0.866667
P0-2	K	K1	2		71	28	27	10	1.03704
P0-2	K	K1	3		60	32	16	7	2
P0-2	K	K1	4		92	50	31	10	1.6129
P0-2	K	K1	5		36	14	19	1	0.736842
P0-2	K	K1	6		50	5	26	15	0.192308
P0-2	K	K1	7		95	52	25	17	2.08
P0-2	K	K1	8		92	57	19	15	3
P0-2	K	K1	9		168	106	41	18	2.58537
P0-2	K	K1	10		195	142	36	11	3.94444
P0-2	K	K2	1		102	33	43	24	0.767442
P0-2	K	K2	2		110	12	74	19	0.162162
P0-2	K	K2	3		133	105	16	8	6.5625
P0-2	K	K2	4		97	61	23	13	2.65217
P0-2	K	K2	5		102	66	24	12	2.75
P0-2	K	K2	6		90	62	22	6	2.81818
P0-2	K	K2	7		77	35	27	13	1.2963
P0-2	K	K2	8		14	8	4	1	2
P0-2	K	K2	9		44	15	26	2	0.576923
P0-2	K	K2	10		58	23	18	16	1.27778
P0-2	K	K3	1		55	23	22	2	1.04545
P0-2	K	K3	2		45	5	38	1	0.131579
P0-2	K	K3	3		132	80	31	11	2.58065
P0-2	K	K3	4		159	100	50	3	2
P0-2	K	K3	5		144	97	40	7	2.425
P0-2	K	K3	6		55	28	22	2	1.27273
P0-2	K	K3	7		71	39	18	9	2.16667
P0-2	K	K3	8		86	51	27	4	1.88889
P0-2	K	K3	9		82	40	28	13	1.42857
P0-2	K	K3	10		144	71	42	25	1.69048
P0-2	10A	10A1	1		26	21	5	0	4.2
P0-2	10A	10A1	2		15	8	7	0	1.14286
P0-2	10A	10A1	3		47	41	6	0	6.83333
P0-2	10A	10A1	4		47	35	12	0	2.91667
P0-2	10A	10A1	5		45	33	12	0	2.75
P0-2	10A	10A1	6		43	31	12	0	2.58333
P0-2	10A	10A1	7		24	20	3	0	6.66667
P0-2	10A	10A1	8		53	27	21	4	1.28571
P0-2	10A	10A1	9		36	17	18	0	0.944444
P0-2	10A	10A1	10		52	37	13	0	2.84615
P0-2	10A	10A2	1		34	26	7	1	3.71429
P0-2	10A	10A2	2		22	14	6	2	2.33333
P0-2	10A	10A2	3		15	9	6	0	1.5
P0-2	10A	10A2	4		33	25	8	0	3.125
P0-2	10A	10A2	5		22	10	11	1	0.909091
P0-2	10A	10A2	6		36	21	12	1	1.75
P0-2	10A	10A2	7		34	24	10	0	2.4
P0-2	10A	10A2	8		21	12	9	0	1.33333
P0-2	10A	10A2	9		25	17	8	0	2.125
P0-2	10A	10A2	10		24	17	5	0	3.4
P0-2	10A	10A3	1		20	16	4	0	4
P0-2	10A	10A3	2		36	33	3	0	11
P0-2	10A	10A3	3		67	43	22	0	1.95455
P0-2	10A	10A3	4		39	26	13	0	2
P0-2	10A	10A3	5		31	24	7	0	3.42857
P0-2	10A	10A3	6		13	7	6	0	1.16667
P0-2	10A	10A3	7		91	31	47	12	0.659574
P0-2	10A	10A3	8		40	11	21	8	0.52381
P0-2	10A	10A3	9		70	33	30	7	1.1
P0-2	10A	10A3	10		25	19	6	0	3.16667
P0-2	4A	4A1	1		26	13	13	0	1
P0-2	4A	4A1	2		37	22	14	1	1.57143
P0-2	4A	4A1	3		75	58	15	1	3.86667
P0-2	4A	4A1	4		40	29	11	0	2.63636
P0-2	4A	4A1	5		21	11	10	0	1.1
P0-2	4A	4A1	6		22	17	5	0	3.4
P0-2	4A	4A1	7		50	27	21	0	1.28571
P0-2	4A	4A1	8		47	23	24	0	0.958333
P0-2	4A	4A1	9		44	29	13	0	2.23077
P0-2	4A	4A1	10		65	55	9	0	6.11111
P0-2	4A	4A2	1		47	31	8	8	3.875
P0-2	4A	4A2	2		42	28	12	2	2.33333
P0-2	4A	4A2	3		34	21	11	2	1.90909
P0-2	4A	4A2	4		66	51	13	2	3.92308
P0-2	4A	4A2	5		16	12	2	2	6
P0-2	4A	4A2	6		40	27	13	0	2.07692
P0-2	4A	4A2	7		65	31	30	2	1.03333
P0-2	4A	4A2	8		45	18	24	2	0.75
P0-2	4A	4A2	9		18	11	6	1	1.83333
P0-2	4A	4A2	10		80	36	30	11	1.2
P0-2	4A	4A3	1		48	25	14	9	1.78571
P0-2	4A	4A3	2		54	42	11	1	3.81818
P0-2	4A	4A3	3		75	44	29	2	1.51724
P0-2	4A	4A3	4		81	47	27	6	1.74074
P0-2	4A	4A3	5		74	51	23	0	2.21739
P0-2	4A	4A3	6		59	42	17	0	2.47059
P0-2	4A	4A3	7		57	42	15	0	2.8
P0-2	4A	4A3	8		66	33	31	2	1.06452
P0-2	4A	4A3	9		40	25	12	2	2.08333
P0-2	4A	4A3	10		66	32	28	6	1.14286
P0-2	50F	50F1	1		15	14	1	0	14
P0-2	50F	50F1	2		29	26	1	2	26
P0-2	50F	50F1	3		55	46	6	2	7.66667
P0-2	50F	50F1	4		19	17	2	0	8.5
P0-2	50F	50F1	5		9	9	0	0
P0-2	50F	50F1	6		12	11	0	1
P0-2	50F	50F1	7		19	18	1	0	18
P0-2	50F	50F1	8		20	18	1	1	18
P0-2	50F	50F1	9		13	13	0	0
P0-2	50F	50F1	10		17	15	2	0	7.5
P0-2	50F	50F2	1		29	24	5	0	4.8
P0-2	50F	50F2	2		10	9	1	0	9
P0-2	50F	50F2	3		22	20	2	0	10
P0-2	50F	50F2	4		15	13	2	0	6.5
P0-2	50F	50F2	5		25	23	2	0	11.5
P0-2	50F	50F2	6		12	12	0	0
P0-2	50F	50F2	7		19	15	4	0	3.75
P0-2	50F	50F2	8		26	23	3	0	7.66667
P0-2	50F	50F2	9		6	4	1	1	4
P0-2	50F	50F2	10		16	13	3	0	4.33333
P0-2	50F	50F3	1		31	26	5	0	5.2
P0-2	50F	50F3	2		9	7	2	0	3.5
P0-2	50F	50F3	3		17	16	0	1
P0-2	50F	50F3	4		24	18	5	1	3.6
P0-2	50F	50F3	5		20	20	0	0
P0-2	50F	50F3	6		16	13	3	0	4.33333
P0-2	50F	50F3	7		34	30	4	0	7.5
P0-2	50F	50F3	8		21	19	2	0	9.5
P0-2	50F	50F3	9		12	11	0	1
P0-2	50F	50F3	10		31	22	9	0	2.44444
P0-2	6A	6A1	1		28	8	19	1	0.421053
P0-2	6A	6A1	2		22	17	4	1	4.25
P0-2	6A	6A1	3		32	20	11	1	1.81818
P0-2	6A	6A1	4		43	35	8	0	4.375
P0-2	6A	6A1	5		28	18	9	0	2
P0-2	6A	6A1	6		25	15	10	0	1.5
P0-2	6A	6A1	7		37	19	18	0	1.05556
P0-2	6A	6A1	8		15	13	2	0	6.5
P0-2	6A	6A1	9		25	12	13	0	0.923077
P0-2	6A	6A1	10		8	7	1	0	7
P0-2	6A	6A2	1		57	39	18	0	2.16667
P0-2	6A	6A2	2		40	28	11	0	2.54545
P0-2	6A	6A2	3		17	12	5	0	2.4
P0-2	6A	6A2	4		23	16	7	0	2.28571
P0-2	6A	6A2	5		26	18	7	1	2.57143
P0-2	6A	6A2	6		25	6	19	0	0.315789
P0-2	6A	6A2	7		48	34	13	0	2.61538
P0-2	6A	6A2	8		13	8	5	0	1.6
P0-2	6A	6A2	9		39	23	11	5	2.09091
P0-2	6A	6A2	10		41	30	10	1	3
P0-2	6A	6A3	1		32	19	13	0	1.46154
P0-2	6A	6A3	2		43	29	13	0	2.23077
P0-2	6A	6A3	3		17	8	9	0	0.888889
P0-2	6A	6A3	4		20	16	3	1	5.33333
P0-2	6A	6A3	5		41	25	15	0	1.66667
P0-2	6A	6A3	6		9	7	2	0	3.5
P0-2	6A	6A3	7		21	12	6	3	2
P0-2	6A	6A3	8		29	20	8	1	2.5
P0-2	6A	6A3	9		26	12	12	2	1
P0-2	6A	6A3	10		39	26	11	2	2.36364
P0-2	75F	75F1	1		25	20	5	0	4
P0-2	75F	75F1	2		20	17	2	1	8.5
P0-2	75F	75F1	3		37	36	1	0	36
P0-2	75F	75F1	4		37	31	6	0	5.16667
P0-2	75F	75F1	5		18	15	3	0	5
P0-2	75F	75F1	6		19	16	2	1	8
P0-2	75F	75F1	7		20	18	2	0	9
P0-2	75F	75F1	8		13	12	1	0	12
P0-2	75F	75F1	9		57	51	6	0	8.5
P0-2	75F	75F1	10		38	35	3	0	11.6667
P0-2	75F	75F2	1		46	39	6	1	6.5
P0-2	75F	75F2	2		17	12	5	0	2.4
P0-2	75F	75F2	3		30	28	2	0	14
P0-2	75F	75F2	4		12	11	1	0	11
P0-2	75F	75F2	5		30	26	3	0	8.66667
P0-2	75F	75F2	6		8	6	2	0	3
P0-2	75F	75F2	7		16	13	3	0	4.33333
P0-2	75F	75F2	8		44	40	3	0	13.3333
P0-2	75F	75F2	9		15	12	3	0	4
P0-2	75F	75F2	10		10	10	0	0
P0-2	75F	75F3	1		15	14	1	0	14
P0-2	75F	75F3	2		51	47	4	0	11.75
P0-2	75F	75F3	3		6	4	2	0	2
P0-2	75F	75F3	4		19	18	1	0	18
P0-2	75F	75F3	5		22	21	0	1
P0-2	75F	75F3	6		22	18	4	0	4.5
P0-2	75F	75F3	7		48	45	3	0	15
P0-2	75F	75F3	8		15	10	5	0	2
P0-2	75F	75F3	9		8	8	0	0
P0-2	75F	75F3	10		30	28	2	0	14
P0-2	K	K1	1		82	26	50	5	0.52
P0-2	K	K1	2		135	45	58	25	0.775862
P0-2	K	K1	3		97	48	32	14	1.5
P0-2	K	K1	4		76	43	29	4	1.48276
P0-2	K	K1	5		132	68	49	15	1.38776
P0-2	K	K1	6		89	24	36	28	0.666667
P0-2	K	K1	7		68	23	31	13	0.741935
P0-2	K	K1	8		65	20	34	11	0.588235
P0-2	K	K1	9		34	10	18	5	0.555556
P0-2	K	K1	10		95	26	28	27	0.928571
P0-2	K	K2	1		84	25	37	19	0.675676
P0-2	K	K2	2		115	41	46	22	0.891304
P0-2	K	K2	3		136	34	84	17	0.404762
P0-2	K	K2	4		94	28	61	5	0.459016
P0-2	K	K2	5		89	15	51	21	0.294118
P0-2	K	K2	6		129	34	71	16	0.478873
P0-2	K	K2	7		157	33	86	34	0.383721
P0-2	K	K2	8		109	52	36	17	1.44444
P0-2	K	K2	9		77	28	38	11	0.736842
P0-2	K	K2	10		53	20	28	5	0.714286
P0-2	K	K3	1		40	9	29	2	0.310345
P0-2	K	K3	2		53	7	40	6	0.175
P0-2	K	K3	3		59	18	29	12	0.62069
P0-2	K	K3	4		96	31	36	26	0.861111
P0-2	K	K3	5		135	50	61	20	0.819672
P0-2	K	K3	6		127	44	54	23	0.814815
P0-2	K	K3	7		129	42	54	31	0.777778
P0-2	K	K3	8		113	35	58	19	0.603448
P0-2	K	K3	9		79	20	27	32	0.740741
P0-2	K	K3	10		42	17	19	4	0.894737
P0-2	50A	50A1	1		28	15	10	3	1.5
P0-2	50A	50A1	2		15	6	6	3	1
P0-2	50A	50A1	3		25	15	10	0	1.5
P0-2	50A	50A1	4		38	15	8	14	1.875
P0-2	50A	50A1	5		25	12	10	3	1.2
P0-2	50A	50A1	6		29	7	7	15	1
P0-2	50A	50A1	7		12	7	3	2	2.33333
P0-2	50A	50A1	8		21	14	6	1	2.33333
P0-2	50A	50A1	9		45	23	9	12	2.55556
P0-2	50A	50A1	10		14	3	4	7	0.75
P0-2	50A	50A2	1		49	16	8	23	2
P0-2	50A	50A2	2		28	12	7	9	1.71429
P0-2	50A	50A2	3		21	7	10	4	0.7
P0-2	50A	50A2	4		18	11	4	3	2.75
P0-2	50A	50A2	5		7	3	3	1	1
P0-2	50A	50A2	6		23	16	5	1	3.2
P0-2	50A	50A2	7		27	18	9	0	2
P0-2	50A	50A2	8		19	10	9	0	1.11111
P0-2	50A	50A2	9		20	12	8	0	1.5
P0-2	50A	50A2	10		6	5	1	0	5
P0-2	50A	50A3	1		40	28	9	1	3.11111
P0-2	50A	50A3	2		35	28	7	0	4
P0-2	50A	50A3	3		32	24	8	0	3
P0-2	50A	50A3	4		19	13	6	0	2.16667
P0-2	50A	50A3	5		33	23	10	0	2.3
P0-2	50A	50A3	6		13	9	1	3	9
P0-2	50A	50A3	7		24	9	10	2	0.9
P0-2	50A	50A3	8		28	17	11	0	1.54545
P0-2	50A	50A3	9		23	16	4	3	4
P0-2	50A	50A3	10		44	34	7	2	4.85714
P0-2	75A	75A1	1		44	28	10	5	2.8
P0-2	75A	75A1	2		23	14	8	0	1.75
P0-2	75A	75A1	3		16	11	2	3	5.5
P0-2	75A	75A1	4		35	21	11	3	1.90909
P0-2	75A	75A1	5		25	14	9	2	1.55556
P0-2	75A	75A1	6		20	13	4	2	3.25
P0-2	75A	75A1	7		15	10	5	0	2
P0-2	75A	75A1	8		13	8	4	1	2
P0-2	75A	75A1	9		7	6	1	0	6
P0-2	75A	75A1	10		19	15	4	0	3.75
P0-2	75A	75A2	1		19	7	5	5	1.4
P0-2	75A	75A2	2		33	20	8	5	2.5
P0-2	75A	75A2	3		35	27	7	1	3.85714
P0-2	75A	75A2	4		32	21	10	1	2.1
P0-2	75A	75A2	5		7	5	1	1	5
P0-2	75A	75A2	6		16	11	5	0	2.2
P0-2	75A	75A2	7		41	27	11	3	2.45455
P0-2	75A	75A2	8		33	18	9	6	2
P0-2	75A	75A2	9		28	14	6	7	2.33333
P0-2	75A	75A2	10		22	9	6	6	1.5
P0-2	75A	75A3	1		25	13	8	3	1.625
P0-2	75A	75A3	2		29	17	5	7	3.4
P0-2	75A	75A3	3		22	11	5	5	2.2
P0-2	75A	75A3	4		52	30	10	12	3
P0-2	75A	75A3	5		28	14	8	6	1.75
P0-2	75A	75A3	6		29	19	5	5	3.8
P0-2	75A	75A3	7		21	8	8	3	1
P0-2	75A	75A3	8		24	16	5	3	3.2
P0-2	75A	75A3	9		30	18	9	3	2
P0-2	75A	75A3	10		25	14	6	4	2.33333
P0-2	75F	75F1	1		52	28	3	21	9.33333
P0-2	75F	75F1	2		51	24	11	16	2.18182
P0-2	75F	75F1	3		61	32	9	17	3.55556
P0-2	75F	75F1	4		28	19	8	1	2.375
P0-2	75F	75F1	5		32	29	2	1	14.5
P0-2	75F	75F1	6		34	32	2	0	16
P0-2	75F	75F1	7		42	33	7	1	4.71429
P0-2	75F	75F1	8		48	24	7	17	3.42857
P0-2	75F	75F1	9		67	49	10	8	4.9
P0-2	75F	75F1	10		13	8	5	0	1.6
P0-2	75F	75F2	1		32	14	8	10	1.75
P0-2	75F	75F2	2		38	21	8	9	2.625
P0-2	75F	75F2	3		29	11	8	10	1.375
P0-2	75F	75F2	4		29	12	5	12	2.4
P0-2	75F	75F2	5		49	30	6	13	5
P0-2	75F	75F2	6		44	23	7	14	3.28571
P0-2	75F	75F2	7		25	8	7	10	1.14286
P0-2	75F	75F2	8		13	6	3	4	2
P0-2	75F	75F2	9		64	27	17	20	1.58824
P0-2	75F	75F2	10		33	12	2	18	6
P0-2	75F	75F3	1		47	27	6	11	4.5
P0-2	75F	75F3	2		34	26	5	3	5.2
P0-2	75F	75F3	3		29	17	6	6	2.83333
P0-2	75F	75F3	4		55	34	7	14	4.85714
P0-2	75F	75F3	5		30	23	6	1	3.83333
P0-2	75F	75F3	6		35	34	1	0	34
P0-2	75F	75F3	7		10	9	1	0	9
P0-2	75F	75F3	8		24	13	4	7	3.25
P0-2	75F	75F3	9		27	15	5	7	3
P0-2	75F	75F3	10		22	7	7	8	1
P0-2	K	K1	1		129	39	46	40	0.847826
P0-2	K	K1	2		119	9	39	68	0.230769
P0-2	K	K1	3		135	39	56	39	0.696429
P0-2	K	K1	4		105	28	36	39	0.777778
P0-2	K	K1	5		92	31	30	31	1.03333
P0-2	K	K1	6		117	53	46	18	1.15217
P0-2	K	K1	7		128	32	24	70	1.33333
P0-2	K	K1	8		120	29	51	37	0.568627
P0-2	K	K1	9		107	31	29	47	1.06897
P0-2	K	K1	10		76	18	19	36	0.947368
P0-2	K	K2	1		97	22	57	13	0.385965
P0-2	K	K2	2		98	39	39	19	1
P0-2	K	K2	3		108	39	37	31	1.05405
P0-2	K	K2	4		126	32	61	33	0.52459
P0-2	K	K2	5		120	35	35	42	1
P0-2	K	K2	6		108	31	40	32	0.775
P0-2	K	K2	7		66	17	21	26	0.809524
P0-2	K	K2	8		91	28	37	26	0.756757
P0-2	K	K2	9		81	22	35	19	0.628571
P0-2	K	K2	10		68	11	29	27	0.37931
P0-2	K	K3	1		89	28	36	22	0.777778
P0-2	K	K3	2		91	20	31	38	0.645161
P0-2	K	K3	3		96	39	31	23	1.25806
P0-2	K	K3	4		96	12	39	44	0.307692
P0-2	K	K3	5		138	30	46	62	0.652174
P0-2	K	K3	6		101	19	39	41	0.487179
P0-2	K	K3	7		68	23	26	18	0.884615
P0-2	K	K3	8		48	8	16	23	0.5
P0-2	K	K3	9		101	25	42	33	0.595238
P0-2	K	K3	10		83	10	54	17	0.185185
P0-2	50A	50A1	1		41	34	4	2	8.5
P0-2	50A	50A1	2		26	22	4	0	5.5
P0-2	50A	50A1	3		26	22	4	0	5.5
P0-2	50A	50A1	4		19	17	2	0	8.5
P0-2	50A	50A1	5		26	23	0	3
P0-2	50A	50A1	6		27	19	5	3	3.8
P0-2	50A	50A1	7		32	25	6	1	4.16667
P0-2	50A	50A1	8		21	15	5	1	3
P0-2	50A	50A1	9		19	14	5	0	2.8
P0-2	50A	50A1	10		24	17	7	0	2.42857
P0-2	50A	50A2	1		47	43	4	0	10.75
P0-2	50A	50A2	2		39	33	5	1	6.6
P0-2	50A	50A2	3		17	14	3	0	4.66667
P0-2	50A	50A2	4		69	62	6	1	10.3333
P0-2	50A	50A2	5		34	29	5	0	5.8
P0-2	50A	50A2	6		56	49	6	0	8.16667
P0-2	50A	50A2	7		51	40	11	0	3.63636
P0-2	50A	50A2	8		45	39	4	1	9.75
P0-2	50A	50A2	9		48	41	7	0	5.85714
P0-2	50A	50A2	10		37	33	4	0	8.25
P0-2	50A	50A3	1		18	12	5	1	2.4
P0-2	50A	50A3	2		23	19	3	1	6.33333
P0-2	50A	50A3	3		15	8	5	2	1.6
P0-2	50A	50A3	4		16	13	2	1	6.5
P0-2	50A	50A3	5		26	18	5	3	3.6
P0-2	50A	50A3	6		14	11	2	0	5.5
P0-2	50A	50A3	7		20	19	1	0	19
P0-2	50A	50A3	8		25	16	5	3	3.2
P0-2	50A	50A3	9		41	29	11	1	2.63636
P0-2	50A	50A3	10		22	18	4	0	4.5
P0-2	75A	75A1	1		42	33	8	1	4.125
P0-2	75A	75A1	2		47	43	3	1	14.3333
P0-2	75A	75A1	3		34	25	9	0	2.77778
P0-2	75A	75A1	4		44	36	7	1	5.14286
P0-2	75A	75A1	5		31	25	5	1	5
P0-2	75A	75A1	6		26	20	6	0	3.33333
P0-2	75A	75A1	7		36	30	6	0	5
P0-2	75A	75A1	8		23	16	6	1	2.66667
P0-2	75A	75A1	9		38	35	3	0	11.6667
P0-2	75A	75A1	10		15	13	2	0	6.5
P0-2	75A	75A2	1		34	25	7	2	3.57143
P0-2	75A	75A2	2		37	28	8	1	3.5
P0-2	75A	75A2	3		38	29	8	1	3.625
P0-2	75A	75A2	4		23	22	1	0	22
P0-2	75A	75A2	5		27	25	2	0	12.5
P0-2	75A	75A2	6		30	21	6	1	3.5
P0-2	75A	75A2	7		29	27	2	0	13.5
P0-2	75A	75A2	8		21	16	5	0	3.2
P0-2	75A	75A2	9		32	25	6	1	4.16667
P0-2	75A	75A2	10		13	10	3	0	3.33333
P0-2	75A	75A3	1		36	30	5	1	6
P0-2	75A	75A3	2		39	33	6	0	5.5
P0-2	75A	75A3	3		33	30	1	1	30
P0-2	75A	75A3	4		27	22	5	0	4.4
P0-2	75A	75A3	5		12	9	3	0	3
P0-2	75A	75A3	6		11	8	3	0	2.66667
P0-2	75A	75A3	7		11	8	1	2	8
P0-2	75A	75A3	8		17	11	3	2	3.66667
P0-2	75A	75A3	9		20	8	9	2	0.888889
P0-2	75A	75A3	10		17	12	3	2	4
P0-2	75F	75F1	1		41	27	10	2	2.7
P0-2	75F	75F1	2		37	33	1	3	33
P0-2	75F	75F1	3		12	9	2	1	4.5
P0-2	75F	75F1	4		18	14	4	0	3.5
P0-2	75F	75F1	5		25	23	2	0	11.5
P0-2	75F	75F1	6		10	10	0	0
P0-2	75F	75F1	7		20	17	3	0	5.66667
P0-2	75F	75F1	8		30	28	1	1	28
P0-2	75F	75F1	9		35	32	2	1	16
P0-2	75F	75F1	10		39	37	2	0	18.5
P0-2	75F	75F2	1		21	14	7	0	2
P0-2	75F	75F2	2		33	27	3	3	9
P0-2	75F	75F2	3		13	10	3	0	3.33333
P0-2	75F	75F2	4		27	23	3	1	7.66667
P0-2	75F	75F2	5		12	11	1	0	11
P0-2	75F	75F2	6		12	11	1	0	11
P0-2	75F	75F2	7		16	13	2	1	6.5
P0-2	75F	75F2	8		23	22	0	1
P0-2	75F	75F2	9		23	22	1	0	22
P0-2	75F	75F2	10		9	9	0	0
P0-2	75F	75F3	1		35	28	3	2	9.33333
P0-2	75F	75F3	2		11	9	2	0	4.5
P0-2	75F	75F3	3		25	22	3	0	7.33333
P0-2	75F	75F3	4		18	10	7	1	1.42857
P0-2	75F	75F3	5		34	27	4	3	6.75
P0-2	75F	75F3	6		29	23	4	1	5.75
P0-2	75F	75F3	7		13	10	3	0	3.33333
P0-2	75F	75F3	8		30	30	0	0
P0-2	75F	75F3	9		21	17	3	1	5.66667
P0-2	75F	75F3	10		12	9	1	2	9
P0-2	K	K1	1		100	47	42	11	1.11905
P0-2	K	K1	2		75	30	32	13	0.9375
P0-2	K	K1	3		80	34	27	19	1.25926
P0-2	K	K1	4		102	43	38	20	1.13158
P0-2	K	K1	5		86	40	33	12	1.21212
P0-2	K	K1	6		87	48	28	11	1.71429
P0-2	K	K1	7		71	33	18	19	1.83333
P0-2	K	K1	8		81	41	21	18	1.95238
P0-2	K	K1	9		58	23	24	9	0.958333
P0-2	K	K1	10		69	45	17	7	2.64706
P0-2	K	K2	1		113	41	27	44	1.51852
P0-2	K	K2	2		72	27	22	20	1.22727
P0-2	K	K2	3		112	40	35	33	1.14286
P0-2	K	K2	4		110	38	50	19	0.76
P0-2	K	K2	5		112	53	39	20	1.35897
P0-2	K	K2	6		81	20	57	3	0.350877
P0-2	K	K2	7		71	6	30	34	0.2
P0-2	K	K2	8		81	29	43	9	0.674419
P0-2	K	K2	9		68	33	11	23	3
P0-2	K	K2	10		85	29	25	30	1.16
P0-2	K	K3	1		69	33	20	15	1.65
P0-2	K	K3	2		70	22	28	17	0.785714
P0-2	K	K3	3		106	57	24	25	2.375
P0-2	K	K3	4		104	78	13	9	6
P0-2	K	K3	5		66	18	25	23	0.72
P0-2	K	K3	6		64	29	26	9	1.11538
P0-2	K	K3	7		112	57	31	20	1.83871
P0-2	K	K3	8		79	17	30	28	0.566667
P0-2	K	K3	9		93	54	24	14	2.25
P0-2	K	K3	10		106	44	27	35	1.62963
P0-2	10F	10F1	1		55	51	4	0	12.75
P0-2	10F	10F1	2		38	30	5	3	6
P0-2	10F	10F1	3		43	42	0	0
P0-2	10F	10F1	4		49	44	4	1	11
P0-2	10F	10F1	5		51	45	6	0	7.5
P0-2	10F	10F1	6		41	36	5	0	7.2
P0-2	10F	10F1	7		71	57	11	2	5.18182
P0-2	10F	10F1	8		33	22	8	3	2.75
P0-2	10F	10F1	9		38	23	5	10	4.6
P0-2	10F	10F1	10		40	26	9	5	2.88889
P0-2	10F	10F2	1		23	20	3	0	6.66667
P0-2	10F	10F2	2		42	40	2	0	20
P0-2	10F	10F2	3		69	58	6	5	9.66667
P0-2	10F	10F2	4		46	26	4	16	6.5
P0-2	10F	10F2	5		26	21	2	2	10.5
P0-2	10F	10F2	6		63	56	4	3	14
P0-2	10F	10F2	7		60	53	6	1	8.83333
P0-2	10F	10F2	8		56	51	4	0	12.75
P0-2	10F	10F2	9		17	16	1	0	16
P0-2	10F	10F2	10		42	40	2	0	20
P0-2	10F	10F3	1		27	23	4	0	5.75
P0-2	10F	10F3	2		55	49	4	2	12.25
P0-2	10F	10F3	3		24	24	0	0
P0-2	10F	10F3	4		49	48	1	0	48
P0-2	10F	10F3	5		54	48	6	0	8
P0-2	10F	10F3	6		67	58	9	0	6.44444
P0-2	10F	10F3	7		73	67	6	0	11.1667
P0-2	10F	10F3	8		65	63	2	0	31.5
P0-2	10F	10F3	9		89	72	15	1	4.8
P0-2	10F	10F3	10		53	47	2	4	23.5
P0-2	50A	50A1	1		38	29	9	0	3.22222
P0-2	50A	50A1	2		25	21	3	1	7
P0-2	50A	50A1	3		10	7	2	1	3.5
P0-2	50A	50A1	4		23	19	4	0	4.75
P0-2	50A	50A1	5		26	16	1	9	16
P0-2	50A	50A1	6		38	22	10	6	2.2
P0-2	50A	50A1	7		4	2	1	0	2
P0-2	50A	50A1	8		23	17	3	3	5.66667
P0-2	50A	50A1	9		36	31	2	3	15.5
P0-2	50A	50A1	10		8	8	0	0
P0-2	50A	50A2	1		31	28	3	0	9.33333
P0-2	50A	50A2	2		15	14	1	0	14
P0-2	50A	50A2	3		18	14	1	1	14
P0-2	50A	50A2	4		15	15	0	0
P0-2	50A	50A2	5		17	14	2	1	7
P0-2	50A	50A2	6		14	12	2	0	6
P0-2	50A	50A2	7		22	18	0	4
P0-2	50A	50A2	8		32	28	4	0	7
P0-2	50A	50A2	9		15	13	2	0	6.5
P0-2	50A	50A2	10		21	17	3	1	5.66667
P0-2	50A	50A3	1		8	6	2	0	3
P0-2	50A	50A3	2		32	28	1	1	28
P0-2	50A	50A3	3		22	17	5	0	3.4
P0-2	50A	50A3	4		18	14	4	0	3.5
P0-2	50A	50A3	5		21	17	4	0	4.25
P0-2	50A	50A3	6		1	1	0	0
P0-2	50A	50A3	7		22	14	7	1	2
P0-2	50A	50A3	8		27	22	5	0	4.4
P0-2	50A	50A3	9		21	16	4	0	4
P0-2	50A	50A3	10		31	28	3	0	9.33333
P0-2	75A	75A1	1		19	13	6	0	2.16667
P0-2	75A	75A1	2		16	12	3	1	4
P0-2	75A	75A1	3		30	21	9	0	2.33333
P0-2	75A	75A1	4		16	9	5	1	1.8
P0-2	75A	75A1	5		13	10	3	0	3.33333
P0-2	75A	75A1	6		14	10	2	2	5
P0-2	75A	75A1	7		54	33	20	1	1.65
P0-2	75A	75A1	8		18	14	3	1	4.66667
P0-2	75A	75A1	9		18	13	4	1	3.25
P0-2	75A	75A1	10		20	15	4	1	3.75
P0-2	75A	75A2	1		14	10	4	0	2.5
P0-2	75A	75A2	2		23	17	1	5	17
P0-2	75A	75A2	3		26	23	2	1	11.5
P0-2	75A	75A2	4		9	9	0	0
P0-2	75A	75A2	5		10	5	4	1	1.25
P0-2	75A	75A2	6		16	11	5	0	2.2
P0-2	75A	75A2	7		10	5	5	0	1
P0-2	75A	75A2	8		11	7	3	1	2.33333
P0-2	75A	75A2	9		17	10	6	1	1.66667
P0-2	75A	75A2	10		12	11	1	0	11
P0-2	75A	75A3	1		13	9	4	0	2.25
P0-2	75A	75A3	2		8	4	4	0	1
P0-2	75A	75A3	3		38	27	7	3	3.85714
P0-2	75A	75A3	4		8	4	3	1	1.33333
P0-2	75A	75A3	5		9	6	2	1	3
P0-2	75A	75A3	6		10	2	8	0	0.25
P0-2	75A	75A3	7		24	20	4	0	5
P0-2	75A	75A3	8		26	22	4	0	5.5
P0-2	75A	75A3	9		22	16	6	0	2.66667
P0-2	75A	75A3	10		20	11	9	0	1.22222
P0-2	75F	75F1	1		13	10	0	1
P0-2	75F	75F1	2		45	41	3	1	13.6667
P0-2	75F	75F1	3		33	27	4	2	6.75
P0-2	75F	75F1	4		48	45	2	1	22.5
P0-2	75F	75F1	5		76	57	17	2	3.35294
P0-2	75F	75F1	6		38	36	2	0	18
P0-2	75F	75F1	7		27	26	1	0	26
P0-2	75F	75F1	8		29	26	3	0	8.66667
P0-2	75F	75F1	9		46	45	1	0	45
P0-2	75F	75F1	10		28	23	4	1	5.75
P0-2	75F	75F2	1		77	73	4	0	18.25
P0-2	75F	75F2	2		50	48	2	0	24
P0-2	75F	75F2	3		15	13	2	0	6.5
P0-2	75F	75F2	4		101	43	26	32	1.65385
P0-2	75F	75F2	5		43	34	6	3	5.66667
P0-2	75F	75F2	6		44	40	3	0	13.3333
P0-2	75F	75F2	7		62	49	4	9	12.25
P0-2	75F	75F2	8		48	46	2	0	23
P0-2	75F	75F2	9		70	67	3	0	22.3333
P0-2	75F	75F2	10		51	46	5	0	9.2
P0-2	75F	75F3	1		40	34	4	2	8.5
P0-2	75F	75F3	2		33	29	4	0	7.25
P0-2	75F	75F3	3		39	38	1	0	38
P0-2	75F	75F3	4		14	12	2	0	6
P0-2	75F	75F3	5		25	22	3	0	7.33333
P0-2	75F	75F3	6		23	21	2	0	10.5
P0-2	75F	75F3	7		52	35	10	7	3.5
P0-2	75F	75F3	8		39	28	8	2	3.5
P0-2	75F	75F3	9		44	41	3	0	13.6667
P0-2	75F	75F3	10		64	59	5	0	11.8
P0-2	10F	10F1	1		10	6	0	4
P0-2	10F	10F1	2		8	4	0	4
P0-2	10F	10F1	3		13	12	0	1
P0-2	10F	10F1	4		13	8	3	2	2.66667
P0-2	10F	10F1	5		9	6	0	3
P0-2	10F	10F1	6		19	18	0	1
P0-2	10F	10F1	7		14	10	0	4
P0-2	10F	10F1	8		2	1	0	1
P0-2	10F	10F1	9		12	5	0	7
P0-2	10F	10F1	10		17	7	1	8	7
P0-2	10F	10F2	1		15	5	3	7	1.66667
P0-2	10F	10F2	2		4	2	0	2
P0-2	10F	10F2	3		9	5	0	4
P0-2	10F	10F2	4		9	5	1	3	5
P0-2	10F	10F2	5		12	6	1	5	6
P0-2	10F	10F2	6		23	12	1	9	12
P0-2	10F	10F2	7		5	2	0	3
P0-2	10F	10F2	8		13	4	2	7	2
P0-2	10F	10F2	9		6	3	0	3
P0-2	10F	10F2	10		6	4	1	1	4
P0-2	10F	10F3	1		3	0	0	2
P0-2	10F	10F3	2		3	3	0	0
P0-2	10F	10F3	3		11	5	1	5	5
P0-2	10F	10F3	4		8	5	0	2
P0-2	10F	10F3	5		12	9	2	1	4.5
P0-2	10F	10F3	6		12	9	0	3
P0-2	10F	10F3	7		15	13	1	1	13
P0-2	10F	10F3	8		7	5	1	1	5
P0-2	10F	10F3	9		21	21	0	0
P0-2	10F	10F3	10		28	17	1	10	17
P0-2	25F	25F1	1		17	14	1	2	14
P0-2	25F	25F1	2		10	9	0	1
P0-2	25F	25F1	3		12	8	0	4
P0-2	25F	25F1	4		15	9	2	4	4.5
P0-2	25F	25F1	5		8	3	1	4	3
P0-2	25F	25F1	6		18	17	1	0	17
P0-2	25F	25F1	7		16	9	3	4	3
P0-2	25F	25F1	8		11	7	2	2	3.5
P0-2	25F	25F1	9		22	18	0	4
P0-2	25F	25F1	10		14	11	1	2	11
P0-2	25F	25F2	1		12	8	1	3	8
P0-2	25F	25F2	2		6	3	0	3
P0-2	25F	25F2	3		16	11	0	5
P0-2	25F	25F2	4		5	2	1	2	2
P0-2	25F	25F2	5		14	10	0	4
P0-2	25F	25F2	6		21	14	1	6	14
P0-2	25F	25F2	7		10	5	0	5
P0-2	25F	25F2	8		4	4	0	0
P0-2	25F	25F2	9		14	4	0	10
P0-2	25F	25F2	10		8	4	1	3	4
P0-2	25F	25F3	1		13	11	1	1	11
P0-2	25F	25F3	2		17	10	1	6	10
P0-2	25F	25F3	3		7	5	1	1	5
P0-2	25F	25F3	4		5	1	2	2	0.5
P0-2	25F	25F3	5		32	22	6	4	3.66667
P0-2	25F	25F3	6		13	6	5	2	1.2
P0-2	25F	25F3	7		11	8	0	3
P0-2	25F	25F3	8		5	5	0	0
P0-2	25F	25F3	9		6	3	0	3
P0-2	25F	25F3	10		26	22	2	2	11
P0-2	4F	4F1	1		9	4	0	5
P0-2	4F	4F1	2		12	6	0	6
P0-2	4F	4F1	3		11	5	1	5	5
P0-2	4F	4F1	4		15	6	0	9
P0-2	4F	4F1	5		7	5	0	2
P0-2	4F	4F1	6		19	14	0	5
P0-2	4F	4F1	7		12	6	0	6
P0-2	4F	4F1	8		17	10	1	6	10
P0-2	4F	4F1	9		18	13	0	5
P0-2	4F	4F1	10		18	9	0	9
P0-2	4F	4F2	1		5	2	1	2	2
P0-2	4F	4F2	2		36	26	1	8	26
P0-2	4F	4F2	3		15	6	0	9
P0-2	4F	4F2	4		8	3	0	5
P0-2	4F	4F2	5		7	5	0	2
P0-2	4F	4F2	6		13	9	0	4
P0-2	4F	4F2	7		19	15	0	3
P0-2	4F	4F2	8		3	0	0	3
P0-2	4F	4F2	9		14	7	2	5	3.5
P0-2	4F	4F2	10		16	10	1	5	10
P0-2	4F	4F3	1		8	5	0	3
P0-2	4F	4F3	2		11	6	0	5
P0-2	4F	4F3	3		19	11	0	8
P0-2	4F	4F3	4		31	23	3	5	7.66667
P0-2	4F	4F3	5		20	14	2	4	7
P0-2	4F	4F3	6		9	7	0	2
P0-2	4F	4F3	7		12	9	1	2	9
P0-2	4F	4F3	8		23	16	2	5	8
P0-2	4F	4F3	9		5	4	0	1
P0-2	4F	4F3	10		8	6	0	2
P0-2	K	K1	1		69	6	0	62
P0-2	K	K1	2		111	6	0	105
P0-2	K	K1	3		64	2	0	62
P0-2	K	K1	4		81	6	0	74
P0-2	K	K1	5		102	10	0	90
P0-2	K	K1	6		59	5	0	53
P0-2	K	K1	7		54	3	0	51
P0-2	K	K1	8		45	6	0	39
P0-2	K	K1	9		54	1	0	52
P0-2	K	K1	10		34	0	0	34
P0-2	K	K2	1		32	1	0	31
P0-2	K	K2	2		54	0	0	54
P0-2	K	K2	3		39	0	0	39
P0-2	K	K2	4		70	3	0	67
P0-2	K	K2	5		44	2	0	42
P0-2	K	K2	6		54	1	0	53
P0-2	K	K2	7		45	2	0	43
P0-2	K	K2	8		23	0	0	23
P0-2	K	K2	9		83	4	0	79
P0-2	K	K2	10		97	11	0	86
P0-2	K	K3	1		112	16	0	95
P0-2	K	K3	2		115	8	0	107
P0-2	K	K3	3		139	12	0	127
P0-2	K	K3	4		39	5	0	33
P0-2	K	K3	5		69	9	0	60
P0-2	K	K3	6		86	3	0	83
P0-2	K	K3	7		90	11	0	79
P0-2	K	K3	8		99	6	0	92
P0-2	K	K3	9		106	5	0	101
P0-2	K	K3	10		81	9	0	72
P0-2	K	K1	1		99	15	4	79	3.75
P0-2	K	K1	2		110	13	7	89	1.85714
P0-2	K	K1	3		102	39	17	44	2.29412
P0-2	K	K1	4		127	29	1	95	29
P0-2	K	K1	5		155	20	2	133	10
P0-2	K	K1	6		121	13	1	106	13
P0-2	K	K1	7		101	9	12	78	0.75
P0-2	K	K1	8		96	17	6	70	2.83333
P0-2	K	K1	9		106	35	20	50	1.75
P0-2	K	K1	10		84	5	14	64	0.357143
P0-2	K	K2	1		154	84	22	46	3.81818
P0-2	K	K2	2		104	24	27	52	0.888889
P0-2	K	K2	3		112	71	4	35	17.75
P0-2	K	K2	4		110	5	33	71	0.151515
P0-2	K	K2	5		90	12	23	52	0.521739
P0-2	K	K2	6		89	19	24	44	0.791667
P0-2	K	K2	7		81	18	21	42	0.857143
P0-2	K	K2	8		83	7	22	52	0.318182
P0-2	K	K2	9		128	40	27	57	1.48148
P0-2	K	K2	10		127	35	26	65	1.34615
P0-2	K	K3	1		126	30	57	35	0.526316
P0-2	K	K3	2		128	29	54	40	0.537037
P0-2	K	K3	3		145	36	60	46	0.6
P0-2	K	K3	4		120	45	34	37	1.32353
P0-2	K	K3	5		52	9	20	23	0.45
P0-2	K	K3	6		130	38	69	21	0.550725
P0-2	K	K3	7		77	11	39	23	0.282051
P0-2	K	K3	8		110	32	50	28	0.64
P0-2	K	K3	9		114	24	49	40	0.489796
P0-2	K	K3	10		118	24	47	44	0.510638
P0-2	4F	4F1	1		54	25	19	10	1.31579
P0-2	4F	4F1	2		45	25	12	6	2.08333
P0-2	4F	4F1	3		37	22	11	4	2
P0-2	4F	4F1	4		32	15	9	8	1.66667
P0-2	4F	4F1	5		35	25	5	4	5
P0-2	4F	4F1	6		41	19	13	8	1.46154
P0-2	4F	4F1	7		40	23	9	6	2.55556
P0-2	4F	4F1	8		51	37	10	4	3.7
P0-2	4F	4F1	9		33	21	8	4	2.625
P0-2	4F	4F1	10		61	33	15	13	2.2
P0-2	4F	4F2	1		61	40	17	3	2.35294
P0-2	4F	4F2	2		36	26	5	4	5.2
P0-2	4F	4F2	3		23	17	0	5
P0-2	4F	4F2	4		26	18	7	1	2.57143
P0-2	4F	4F2	5		31	17	11	1	1.54545
P0-2	4F	4F2	6		50	28	15	4	1.86667
P0-2	4F	4F2	7		35	16	16	3	1
P0-2	4F	4F2	8		23	10	9	4	1.11111
P0-2	4F	4F2	9		40	24	9	4	2.66667
P0-2	4F	4F2	10		13	10	2	1	5
P0-2	4F	4F3	1		43	32	6	4	5.33333
P0-2	4F	4F3	2		42	27	11	3	2.45455
P0-2	4F	4F3	3		49	38	9	2	4.22222
P0-2	4F	4F3	4		45	21	20	3	1.05
P0-2	4F	4F3	5		41	11	19	8	0.578947
P0-2	4F	4F3	6		37	24	13	0	1.84615
P0-2	4F	4F3	7		16	10	6	0	1.66667
P0-2	4F	4F3	8		58	44	13	0	3.38462
P0-2	4F	4F3	9		37	18	16	3	1.125
P0-2	4F	4F3	10		43	18	21	4	0.857143
P0-2	10F	10F1	1		60	35	16	2	2.1875
P0-2	10F	10F1	2		54	32	12	7	2.66667
P0-2	10F	10F1	3		27	6	8	11	0.75
P0-2	10F	10F1	4		26	9	8	8	1.125
P0-2	10F	10F1	5		5	4	0	1
P0-2	10F	10F1	6		5	4	0	1
P0-2	10F	10F1	7		15	8	0	7
P0-2	10F	10F1	8		31	18	5	7	3.6
P0-2	10F	10F1	9		45	25	2	17	12.5
P0-2	10F	10F1	10		58	42	4	10	10.5
P0-2	10F	10F2	1		90	59	15	10	3.93333
P0-2	10F	10F2	2		59	37	4	16	9.25
P0-2	10F	10F2	3		57	18	4	35	4.5
P0-2	10F	10F2	4		55	32	7	16	4.57143
P0-2	10F	10F2	5		34	8	1	21	8
P0-2	10F	10F2	6		26	13	2	10	6.5
P0-2	10F	10F2	7		42	18	5	16	3.6
P0-2	10F	10F2	8		83	56	3	23	18.6667
P0-2	10F	10F2	9		56	33	8	14	4.125
P0-2	10F	10F2	10		56	34	6	15	5.66667
P0-2	10F	10F3	1		68	35	6	19	5.83333
P0-2	10F	10F3	2		74	47	9	15	5.22222
P0-2	10F	10F3	3		39	26	8	5	3.25
P0-2	10F	10F3	4		38	22	5	11	4.4
P0-2	10F	10F3	5		56	25	10	19	2.5
P0-2	10F	10F3	6		25	19	1	5	19
P0-2	10F	10F3	7		35	23	0	11
P0-2	10F	10F3	8		35	18	6	11	3
P0-2	10F	10F3	9		45	22	3	17	7.33333
P0-2	10F	10F3	10		68	43	8	16	5.375
P0-2	25F	25F1	1		53	39	6	6	6.5
P0-2	25F	25F1	2		62	42	5	12	8.4
P0-2	25F	25F1	3		36	25	1	9	25
P0-2	25F	25F1	4		32	20	1	11	20
P0-2	25F	25F1	5		13	4	0	9
P0-2	25F	25F1	6		20	13	3	4	4.33333
P0-2	25F	25F1	7		17	11	1	5	11
P0-2	25F	25F1	8		68	52	4	8	13
P0-2	25F	25F1	9		33	14	3	14	4.66667
P0-2	25F	25F1	10		54	32	4	18	8
P0-2	25F	25F2	1		95	79	7	8	11.2857
P0-2	25F	25F2	2		76	55	8	8	6.875
P0-2	25F	25F2	3		29	24	2	2	12
P0-2	25F	25F2	4		34	20	5	3	4
P0-2	25F	25F2	5		76	59	6	8	9.83333
P0-2	25F	25F2	6		73	56	7	9	8
P0-2	25F	25F2	7		23	17	0	6
P0-2	25F	25F2	8		87	57	12	16	4.75
P0-2	25F	25F2	9		35	10	3	17	3.33333
P0-2	25F	25F2	10		82	52	6	20	8.66667
P0-2	25F	25F3	1		70	44	3	21	14.6667
P0-2	25F	25F3	2		91	71	6	11	11.8333
P0-2	25F	25F3	3		73	40	12	19	3.33333
P0-2	25F	25F3	4		84	64	8	11	8
P0-2	25F	25F3	5		46	25	5	13	5
P0-2	25F	25F3	6		80	47	24	6	1.95833
P0-2	25F	25F3	7		52	32	5	14	6.4
P0-2	25F	25F3	8		40	25	5	10	5
P0-2	25F	25F3	9		35	28	5	2	5.6
P0-2	25F	25F3	10		87	70	8	8	8.75
P0-2	K	K1	1		228	0	3	207	0
P0-2	K	K1	2		213	0	0	205
P0-2	K	K1	3		208	17	0	181
P0-2	K	K1	4		129	1	1	122	1
P0-2	K	K1	5		94	0	0	90
P0-2	K	K1	6		160	65	1	90	65
P0-2	K	K1	7		185	62	4	108	15.5
P0-2	K	K1	8		174	36	1	131	36
P0-2	K	K1	9		139	1	0	130
P0-2	K	K1	10		119	23	4	88	5.75
P0-2	K	K2	1		151	50	8	88	6.25
P0-2	K	K2	2		154	53	4	92	13.25
P0-2	K	K2	3		124	44	2	77	22
P0-2	K	K2	4		164	24	7	126	3.42857
P0-2	K	K2	5		152	38	3	103	12.6667
P0-2	K	K2	6		164	44	2	109	22
P0-2	K	K2	7		133	64	10	58	6.4
P0-2	K	K2	8		153	36	3	109	12
P0-2	K	K2	9		140	18	4	114	4.5
P0-2	K	K2	10		188	32	6	147	5.33333
P0-2	K	K3	1		65	8	3	54	2.66667
P0-2	K	K3	2		89	5	1	74	5
P0-2	K	K3	3		112	32	6	67	5.33333
P0-2	K	K3	4		140	46	11	75	4.18182
P0-2	K	K3	5		89	15	5	64	3
P0-2	K	K3	6		69	24	5	39	4.8
P0-2	K	K3	7		101	22	4	71	5.5
P0-2	K	K3	8		173	101	12	32	8.41667
P0-2	K	K3	9		178	92	11	70	8.36364
P0-2	K	K3	10		125	37	9	76	4.11111
P0-2	4F	4F1	1		61	48	5	6	9.6
P0-2	4F	4F1	2		56	39	2	12	19.5
P0-2	4F	4F1	3		61	42	4	15	10.5
P0-2	4F	4F1	4		29	12	1	15	12
P0-2	4F	4F1	5		48	29	3	16	9.66667
P0-2	4F	4F1	6		63	40	9	13	4.44444
P0-2	4F	4F1	7		40	22	5	12	4.4
P0-2	4F	4F1	8		53	27	6	13	4.5
P0-2	4F	4F1	9		66	37	6	19	6.16667
P0-2	4F	4F1	10		71	36	5	21	7.2
P0-2	4F	4F2	1		98	65	11	20	5.90909
P0-2	4F	4F2	2		97	49	8	36	6.125
P0-2	4F	4F2	3		33	9	4	20	2.25
P0-2	4F	4F2	4		60	38	5	16	7.6
P0-2	4F	4F2	5		54	36	3	13	12
P0-2	4F	4F2	6		58	36	5	14	7.2
P0-2	4F	4F2	7		65	39	5	20	7.8
P0-2	4F	4F2	8		54	36	2	12	18
P0-2	4F	4F2	9		46	31	2	10	15.5
P0-2	4F	4F2	10		39	26	4	7	6.5
P0-2	4F	4F3	1		60	40	5	14	8
P0-2	4F	4F3	2		47	30	4	13	7.5
P0-2	4F	4F3	3		46	33	2	9	16.5
P0-2	4F	4F3	4		38	7	1	30	7
P0-2	4F	4F3	5		49	22	2	22	11
P0-2	4F	4F3	6		42	22	1	15	22
P0-2	4F	4F3	7		20	15	1	4	15
P0-2	4F	4F3	8		37	22	2	10	11
P0-2	4F	4F3	9		52	41	0	10
P0-2	4F	4F3	10		60	36	3	17	12
P0-2	50A	50A1	1		57	32	5	14	6.4
P0-2	50A	50A1	2		49	33	8	5	4.125
P0-2	50A	50A1	3		59	39	8	9	4.875
P0-2	50A	50A1	4		60	43	6	7	7.16667
P0-2	50A	50A1	5		35	25	3	6	8.33333
P0-2	50A	50A1	6		59	40	8	8	5
P0-2	50A	50A1	7		34	28	3	3	9.33333
P0-2	50A	50A1	8		23	15	1	3	15
P0-2	50A	50A1	9		27	19	2	4	9.5
P0-2	50A	50A1	10		65	50	7	6	7.14286
P0-2	50A	50A2	1		33	25	3	4	8.33333
P0-2	50A	50A2	2		22	17	1	3	17
P0-2	50A	50A2	3		31	11	3	12	3.66667
P0-2	50A	50A2	4		48	37	2	6	18.5
P0-2	50A	50A2	5		46	35	2	8	17.5
P0-2	50A	50A2	6		72	54	9	6	6
P0-2	50A	50A2	7		72	54	6	10	9
P0-2	50A	50A2	8		78	71	4	2	17.75
P0-2	50A	50A2	9		61	46	6	9	7.66667
P0-2	50A	50A2	10		57	36	8	11	4.5
P0-2	50A	50A3	1		36	27	2	5	13.5
P0-2	50A	50A3	2		39	27	5	5	5.4
P0-2	50A	50A3	3		35	24	2	9	12
P0-2	50A	50A3	4		39	23	5	10	4.6
P0-2	50A	50A3	5		29	16	5	7	3.2
P0-2	50A	50A3	6		31	25	1	5	25
P0-2	50A	50A3	7		42	32	7	1	4.57143
P0-2	50A	50A3	8		72	56	9	3	6.22222
P0-2	50A	50A3	9		88	71	10	4	7.1
P0-2	50A	50A3	10		67	44	10	12	4.4
P0-2	10A	10A1	1		81	56	12	8	4.66667
P0-2	10A	10A1	2		68	51	5	7	10.2
P0-2	10A	10A1	3		67	44	11	11	4
P0-2	10A	10A1	4		95	71	14	10	5.07143
P0-2	10A	10A1	5		128	84	12	21	7
P0-2	10A	10A1	6		103	79	11	11	7.18182
P0-2	10A	10A1	7		82	56	14	11	4
P0-2	10A	10A1	8		40	13	7	15	1.85714
P0-2	10A	10A1	9		41	27	11	2	2.45455
P0-2	10A	10A1	10		39	32	4	2	8
P0-2	10A	10A2	1		24	11	4	6	2.75
P0-2	10A	10A2	2		44	26	2	13	13
P0-2	10A	10A2	3		33	19	1	10	19
P0-2	10A	10A2	4		24	7	3	14	2.33333
P0-2	10A	10A2	5		93	63	3	22	21
P0-2	10A	10A2	6		78	56	7	13	8
P0-2	10A	10A2	7		86	65	6	10	10.8333
P0-2	10A	10A2	8		62	50	5	7	10
P0-2	10A	10A2	9		78	50	3	24	16.6667
P0-2	10A	10A2	10		34	20	0	13
P0-2	10A	10A3	1		67	40	8	17	5
P0-2	10A	10A3	2		91	61	16	9	3.8125
P0-2	10A	10A3	3		116	87	17	8	5.11765
P0-2	10A	10A3	4		60	43	5	9	8.6
P0-2	10A	10A3	5		55	30	8	16	3.75
P0-2	10A	10A3	6		57	32	13	11	2.46154
P0-2	10A	10A3	7		73	49	12	7	4.08333
P0-2	10A	10A3	8		42	21	4	14	5.25
P0-2	10A	10A3	9		114	87	19	4	4.57895
P0-2	10A	10A3	10		84	66	10	5	6.6
P0-2	K	K1	1		77	0	0	74
P0-2	K	K1	2		115	0	0	113
P0-2	K	K1	3		138	1	0	137
P0-2	K	K1	4		105	0	0	97
P0-2	K	K1	5		44	0	0	44
P0-2	K	K1	6		80	0	0	78
P0-2	K	K1	7		138	3	0	130
P0-2	K	K1	8		82	0	0	81
P0-2	K	K1	9		58	0	0	58
P0-2	K	K1	10		137	0	0	132
P0-2	K	K2	1		67	1	0	66
P0-2	K	K2	2		125	0	0	122
P0-2	K	K2	3		167	0	0	161
P0-2	K	K2	4		80	0	0	79
P0-2	K	K2	5		73	0	0	71
P0-2	K	K2	6		81	0	0	79
P0-2	K	K2	7		144	3	1	137	3
P0-2	K	K2	8		159	6	1	147	6
P0-2	K	K2	9		87	2	0	85
P0-2	K	K2	10		140	3	0	137
P0-2	K	K3	1		120	1	1	109	1
P0-2	K	K3	2		133	2	3	115	0.666667
P0-2	K	K3	3		183	4	3	170	1.33333
P0-2	K	K3	4		83	3	2	69	1.5
P0-2	K	K3	5		119	3	2	107	1.5
P0-2	K	K3	6		165	8	5	141	1.6
P0-2	K	K3	7		116	2	2	103	1
P0-2	K	K3	8		148	9	0	134
P0-2	K	K3	9		104	14	10	71	1.4
P0-2	K	K3	10		73	1	3	65	0.333333
P0-2	25F	25F1	1		44	19	9	14	2.11111
P0-2	25F	25F1	2		65	14	8	33	1.75
P0-2	25F	25F1	3		67	19	4	38	4.75
P0-2	25F	25F1	4		20	0	1	17	0
P0-2	25F	25F1	5		52	13	7	29	1.85714
P0-2	25F	25F1	6		35	5	4	21	1.25
P0-2	25F	25F1	7		65	19	8	32	2.375
P0-2	25F	25F1	8		41	4	1	36	4
P0-2	25F	25F1	9		39	6	3	28	2
P0-2	25F	25F1	10		80	16	8	48	2
P0-2	25F	25F2	1		105	36	19	37	1.89474
P0-2	25F	25F2	2		80	1	2	73	0.5
P0-2	25F	25F2	3		73	4	3	59	1.33333
P0-2	25F	25F2	4		58	0	0	53
P0-2	25F	25F2	5		71	0	1	67	0
P0-2	25F	25F2	6		70	1	1	64	1
P0-2	25F	25F2	7		86	14	30	30	0.466667
P0-2	25F	25F2	8		34	1	2	24	0.5
P0-2	25F	25F2	9		27	3	2	16	1.5
P0-2	25F	25F2	10		52	0	4	45	0
P0-2	25F	25F3	1		93	0	0	91
P0-2	25F	25F3	2		53	0	0	52
P0-2	25F	25F3	3		48	0	0	46
P0-2	25F	25F3	4		58	0	0	56
P0-2	25F	25F3	5		40	0	0	39
P0-2	25F	25F3	6		40	0	0	40
P0-2	25F	25F3	7		29	0	0	29
P0-2	25F	25F3	8		49	0	0	47
P0-2	25F	25F3	9		36	0	0	35
P0-2	25F	25F3	10		77	0	0	75
P0-2	75A	75A1	1		92	27	33	19	0.818182
P0-2	75A	75A1	2		61	13	6	41	2.16667
P0-2	75A	75A1	3		54	9	3	40	3
P0-2	75A	75A1	4		53	9	3	39	3
P0-2	75A	75A1	5		30	7	1	22	7
P0-2	75A	75A1	6		63	22	6	33	3.66667
P0-2	75A	75A1	7		55	28	7	17	4
P0-2	75A	75A1	8		47	17	10	17	1.7
P0-2	75A	75A1	9		62	28	7	26	4
P0-2	75A	75A1	10		55	7	10	32	0.7
P0-2	75A	75A2	1		24	5	3	15	1.66667
P0-2	75A	75A2	2		74	27	13	30	2.07692
P0-2	75A	75A2	3		45	16	8	16	2
P0-2	75A	75A2	4		81	34	15	21	2.26667
P0-2	75A	75A2	5		81	52	11	15	4.72727
P0-2	75A	75A2	6		34	16	2	14	8
P0-2	75A	75A2	7		22	4	2	12	2
P0-2	75A	75A2	8		21	8	2	10	4
P0-2	75A	75A2	9		39	11	3	22	3.66667
P0-2	75A	75A2	10		32	11	4	14	2.75
P0-2	75A	75A3	1		65	17	10	31	1.7
P0-2	75A	75A3	2		49	23	5	20	4.6
P0-2	75A	75A3	3		63	12	12	28	1
P0-2	75A	75A3	4		40	16	3	19	5.33333
P0-2	75A	75A3	5		78	32	15	26	2.13333
P0-2	75A	75A3	6		23	10	2	11	5
P0-2	75A	75A3	7		57	28	5	18	5.6
P0-2	75A	75A3	8		69	19	4	42	4.75
P0-2	75A	75A3	9		39	3	1	33	3
P0-2	75A	75A3	10		40	6	4	28	1.5
P0-2	75F	75F1	1		56	2	3	48	0.666667
P0-2	75F	75F1	2		75	7	2	60	3.5
P0-2	75F	75F1	3		54	9	3	39	3
P0-2	75F	75F1	4		23	5	4	14	1.25
P0-2	75F	75F1	5		60	7	2	47	3.5
P0-2	75F	75F1	6		75	3	5	59	0.6
P0-2	75F	75F1	7		25	5	1	17	5
P0-2	75F	75F1	8		59	5	5	46	1
P0-2	75F	75F1	9		83	9	5	63	1.8
P0-2	75F	75F1	10		34	3	1	28	3
P0-2	75F	75F2	1		69	40	9	17	4.44444
P0-2	75F	75F2	2		102	47	12	39	3.91667
P0-2	75F	75F2	3		52	5	7	34	0.714286
P0-2	75F	75F2	4		73	31	14	24	2.21429
P0-2	75F	75F2	5		70	11	6	43	1.83333
P0-2	75F	75F2	6		59	6	1	50	6
P0-2	75F	75F2	7		30	0	0	29
P0-2	75F	75F2	8		25	1	0	24
P0-2	75F	75F2	9		65	17	3	42	5.66667
P0-2	75F	75F2	10		38	2	1	35	2
P0-2	75F	75F3	1		69	8	4	53	2
P0-2	75F	75F3	2		59	4	4	49	1
P0-2	75F	75F3	3		91	11	3	69	3.66667
P0-2	75F	75F3	4		57	2	2	48	1
P0-2	75F	75F3	5		41	2	2	35	1
P0-2	75F	75F3	6		66	1	3	55	0.333333
P0-2	75F	75F3	7		44	0	3	40	0
P0-2	75F	75F3	8		58	15	13	21	1.15385
P0-2	75F	75F3	9		42	22	7	10	3.14286
P0-2	75F	75F3	10		37	4	3	27	1.33333
P3-4	10A	10A1	1		8	4	4	0	1
P3-4	10A	10A1	2		27	12	10	3	1.2
P3-4	10A	10A1	3		15	5	10	0	0.5
P3-4	10A	10A1	4		18	7	9	1	0.777778
P3-4	10A	10A1	5		14	7	6	1	1.16667
P3-4	10A	10A1	6		17	3	13	1	0.230769
P3-4	10A	10A1	7		5	4	1	0	4
P3-4	10A	10A1	8		27	10	17	0	0.588235
P3-4	10A	10A1	9		23	11	12	0	0.916667
P3-4	10A	10A1	10		18	7	10	0	0.7
P3-4	10A	10A2	1		9	4	3	2	1.33333
P3-4	10A	10A2	2		15	6	9	0	0.666667
P3-4	10A	10A2	3		9	5	4	0	1.25
P3-4	10A	10A2	4		16	6	9	1	0.666667
P3-4	10A	10A2	5		4	1	2	1	0.5
P3-4	10A	10A2	6		3	0	2	1	0
P3-4	10A	10A2	7		10	3	3	3	1
P3-4	10A	10A2	8		18	9	9	0	1
P3-4	10A	10A2	9		8	2	5	0	0.4
P3-4	10A	10A2	10		3	2	1	0	2
P3-4	10A	10A3	1		27	9	16	2	0.5625
P3-4	10A	10A3	2		17	7	10	0	0.7
P3-4	10A	10A3	3		20	10	10	0	1
P3-4	10A	10A3	4		21	8	11	1	0.727273
P3-4	10A	10A3	5		21	7	13	1	0.538462
P3-4	10A	10A3	6		37	14	22	0	0.636364
P3-4	10A	10A3	7		32	26	6	0	4.33333
P3-4	10A	10A3	8		30	12	18	0	0.666667
P3-4	10A	10A3	9		33	13	18	1	0.722222
P3-4	10A	10A3	10		39	11	23	5	0.478261
P3-4	4A	4A1	1		30	13	17	0	0.764706
P3-4	4A	4A1	2		21	6	15	0	0.4
P3-4	4A	4A1	3		19	9	10	0	0.9
P3-4	4A	4A1	4		32	11	15	4	0.733333
P3-4	4A	4A1	5		35	10	25	0	0.4
P3-4	4A	4A1	6		27	14	12	1	1.16667
P3-4	4A	4A1	7		17	12	5	0	2.4
P3-4	4A	4A1	8		56	11	41	3	0.268293
P3-4	4A	4A1	9		19	7	11	0	0.636364
P3-4	4A	4A1	10		20	12	8	0	1.5
P3-4	4A	4A2	1		10	6	3	0	2
P3-4	4A	4A2	2		25	11	13	1	0.846154
P3-4	4A	4A2	3		27	9	18	0	0.5
P3-4	4A	4A2	4		13	7	6	0	1.16667
P3-4	4A	4A2	5		41	24	15	1	1.6
P3-4	4A	4A2	6		31	19	12	0	1.58333
P3-4	4A	4A2	7		20	18	2	0	9
P3-4	4A	4A2	8		24	10	12	0	0.833333
P3-4	4A	4A2	9		17	8	9	0	0.888889
P3-4	4A	4A2	10		39	24	15	0	1.6
P3-4	4A	4A3	1		8	4	4	0	1
P3-4	4A	4A3	2		18	5	12	0	0.416667
P3-4	4A	4A3	3		14	1	13	0	0.0769231
P3-4	4A	4A3	4		26	12	12	2	1
P3-4	4A	4A3	5		30	12	18	0	0.666667
P3-4	4A	4A3	6		24	15	9	0	1.66667
P3-4	4A	4A3	7		30	10	19	1	0.526316
P3-4	4A	4A3	8		23	5	17	1	0.294118
P3-4	4A	4A3	9		11	6	5	0	1.2
P3-4	4A	4A3	10		56	17	39	0	0.435897
P3-4	50F	50F1	1		18	12	4	1	3
P3-4	50F	50F1	2		16	10	5	1	2
P3-4	50F	50F1	3		7	1	3	3	0.333333
P3-4	50F	50F1	4		8	6	2	0	3
P3-4	50F	50F1	5		20	15	4	1	3.75
P3-4	50F	50F1	6		8	5	3	0	1.66667
P3-4	50F	50F1	7		21	15	4	2	3.75
P3-4	50F	50F1	8		13	10	3	0	3.33333
P3-4	50F	50F1	9		22	17	5	0	3.4
P3-4	50F	50F1	10		23	17	4	2	4.25
P3-4	50F	50F2	1		33	21	10	1	2.1
P3-4	50F	50F2	2		27	16	8	1	2
P3-4	50F	50F2	3		9	4	5	0	0.8
P3-4	50F	50F2	4		12	6	5	1	1.2
P3-4	50F	50F2	5		18	11	6	1	1.83333
P3-4	50F	50F2	6		28	17	6	4	2.83333
P3-4	50F	50F2	7		26	19	5	1	3.8
P3-4	50F	50F2	8		32	24	8	0	3
P3-4	50F	50F2	9		9	3	6	0	0.5
P3-4	50F	50F2	10		5	2	3	0	0.666667
P3-4	50F	50F3	1		17	8	9	0	0.888889
P3-4	50F	50F3	2		12	8	4	0	2
P3-4	50F	50F3	3		19	14	5	0	2.8
P3-4	50F	50F3	4		14	11	3	0	3.66667
P3-4	50F	50F3	5		17	9	5	3	1.8
P3-4	50F	50F3	6		8	6	2	0	3
P3-4	50F	50F3	7		30	17	11	2	1.54545
P3-4	50F	50F3	8		25	19	6	0	3.16667
P3-4	50F	50F3	9		14	11	3	0	3.66667
P3-4	50F	50F3	10		22	13	7	1	1.85714
P3-4	6A	6A1	1		10	7	3	0	2.33333
P3-4	6A	6A1	2		29	7	22	0	0.318182
P3-4	6A	6A1	3		17	8	8	1	1
P3-4	6A	6A1	4		12	2	9	0	0.222222
P3-4	6A	6A1	5		27	7	18	0	0.388889
P3-4	6A	6A1	6		24	10	13	0	0.769231
P3-4	6A	6A1	7		30	7	22	0	0.318182
P3-4	6A	6A1	8		11	6	5	0	1.2
P3-4	6A	6A1	9		30	7	21	1	0.333333
P3-4	6A	6A1	10		19	1	17	0	0.0588235
P3-4	6A	6A2	1		13	8	5	0	1.6
P3-4	6A	6A2	2		17	10	4	2	2.5
P3-4	6A	6A2	3		20	11	8	0	1.375
P3-4	6A	6A2	4		19	7	10	0	0.7
P3-4	6A	6A2	5		17	6	11	0	0.545455
P3-4	6A	6A2	6		32	14	17	1	0.823529
P3-4	6A	6A2	7		21	8	12	0	0.666667
P3-4	6A	6A2	8		37	18	19	0	0.947368
P3-4	6A	6A2	9		24	4	20	0	0.2
P3-4	6A	6A2	10		19	8	10	1	0.8
P3-4	6A	6A3	1		25	12	13	0	0.923077
P3-4	6A	6A3	2		25	11	14	0	0.785714
P3-4	6A	6A3	3		19	9	9	1	1
P3-4	6A	6A3	4		22	7	15	0	0.466667
P3-4	6A	6A3	5		18	4	13	1	0.307692
P3-4	6A	6A3	6		44	11	31	1	0.354839
P3-4	6A	6A3	7		9	0	9	0	0
P3-4	6A	6A3	8		43	17	25	1	0.68
P3-4	6A	6A3	9		7	5	1	1	5
P3-4	6A	6A3	10		15	12	3	0	4
P3-4	75F	75F1	1		11	6	3	2	2
P3-4	75F	75F1	2		14	7	6	1	1.16667
P3-4	75F	75F1	3		6	4	1	1	4
P3-4	75F	75F1	4		8	5	3	0	1.66667
P3-4	75F	75F1	5		13	9	4	0	2.25
P3-4	75F	75F1	6		5	3	1	1	3
P3-4	75F	75F1	7		2	1	0	1
P3-4	75F	75F1	8		15	10	3	2	3.33333
P3-4	75F	75F1	9		10	6	3	1	2
P3-4	75F	75F1	10		2	1	1	0	1
P3-4	75F	75F2	1		13	7	5	1	1.4
P3-4	75F	75F2	2		9	6	2	1	3
P3-4	75F	75F2	3		18	11	6	1	1.83333
P3-4	75F	75F2	4		9	3	6	0	0.5
P3-4	75F	75F2	5		11	7	3	0	2.33333
P3-4	75F	75F2	6		11	8	2	1	4
P3-4	75F	75F2	7		14	9	4	1	2.25
P3-4	75F	75F2	8		13	11	2	0	5.5
P3-4	75F	75F2	9		12	5	6	0	0.833333
P3-4	75F	75F2	10		9	8	1	0	8
P3-4	75F	75F3	1		8	2	5	1	0.4
P3-4	75F	75F3	2		22	15	6	1	2.5
P3-4	75F	75F3	3		12	7	4	1	1.75
P3-4	75F	75F3	4		25	13	9	3	1.44444
P3-4	75F	75F3	5		14	11	3	0	3.66667
P3-4	75F	75F3	6		27	18	6	2	3
P3-4	75F	75F3	7		27	19	5	3	3.8
P3-4	75F	75F3	8		21	10	8	2	1.25
P3-4	75F	75F3	9		17	11	5	0	2.2
P3-4	75F	75F3	10		15	10	4	1	2.5
P3-4	K	K1	1		16	3	13	0	0.230769
P3-4	K	K1	2		26	7	19	0	0.368421
P3-4	K	K1	3		22	7	12	3	0.583333
P3-4	K	K1	4		8	4	2	2	2
P3-4	K	K1	5		48	7	34	4	0.205882
P3-4	K	K1	6		53	16	26	9	0.615385
P3-4	K	K1	7		74	14	53	4	0.264151
P3-4	K	K1	8		30	11	11	2	1
P3-4	K	K1	9		98	25	60	8	0.416667
P3-4	K	K1	10		78	18	49	10	0.367347
P3-4	K	K2	1		28	11	16	1	0.6875
P3-4	K	K2	2		18	11	6	0	1.83333
P3-4	K	K2	3		51	18	23	9	0.782609
P3-4	K	K2	4		93	14	69	5	0.202899
P3-4	K	K2	5		105	21	67	13	0.313433
P3-4	K	K2	6		73	16	40	14	0.4
P3-4	K	K2	7		26	7	17	2	0.411765
P3-4	K	K2	8		99	38	15	37	2.53333
P3-4	K	K2	9		82	27	32	17	0.84375
P3-4	K	K2	10		64	18	30	12	0.6
P3-4	K	K3	1		79	7	65	2	0.107692
P3-4	K	K3	2		45	9	23	6	0.391304
P3-4	K	K3	3		22	2	18	2	0.111111
P3-4	K	K3	4		59	6	38	13	0.157895
P3-4	K	K3	5		55	17	28	8	0.607143
P3-4	K	K3	6		68	16	24	22	0.666667
P3-4	K	K3	7		40	9	25	2	0.36
P3-4	K	K3	8		27	0	26	1	0
P3-4	K	K3	9		66	12	43	8	0.27907
P3-4	K	K3	10		77	24	44	8	0.545455
P3-4	10A	10A1	1		45	32	11	1	2.90909
P3-4	10A	10A1	2		87	57	27	3	2.11111
P3-4	10A	10A1	3		49	24	25	0	0.96
P3-4	10A	10A1	4		46	35	11	0	3.18182
P3-4	10A	10A1	5		55	31	23	1	1.34783
P3-4	10A	10A1	6		102	66	32	2	2.0625
P3-4	10A	10A1	7		92	67	24	1	2.79167
P3-4	10A	10A1	8		27	14	11	1	1.27273
P3-4	10A	10A1	9		52	31	19	2	1.63158
P3-4	10A	10A1	10		58	23	30	5	0.766667
P3-4	10A	10A2	1		59	25	34	0	0.735294
P3-4	10A	10A2	2		70	36	32	1	1.125
P3-4	10A	10A2	3		58	30	25	3	1.2
P3-4	10A	10A2	4		49	25	24	0	1.04167
P3-4	10A	10A2	5		50	38	12	0	3.16667
P3-4	10A	10A2	6		63	36	27	0	1.33333
P3-4	10A	10A2	7		45	25	18	2	1.38889
P3-4	10A	10A2	8		89	54	33	1	1.63636
P3-4	10A	10A2	9		35	14	18	3	0.777778
P3-4	10A	10A2	10		47	32	15	0	2.13333
P3-4	10A	10A3	1		25	14	10	1	1.4
P3-4	10A	10A3	2		39	28	11	0	2.54545
P3-4	10A	10A3	3		42	27	15	0	1.8
P3-4	10A	10A3	4		27	20	7	0	2.85714
P3-4	10A	10A3	5		18	12	6	0	2
P3-4	10A	10A3	6		23	12	11	0	1.09091
P3-4	10A	10A3	7		44	32	12	0	2.66667
P3-4	10A	10A3	8		55	35	20	0	1.75
P3-4	10A	10A3	9		38	27	8	2	3.375
P3-4	10A	10A3	10		56	29	26	1	1.11538
P3-4	4A	4A1	1		42	26	15	0	1.73333
P3-4	4A	4A1	2		62	40	22	0	1.81818
P3-4	4A	4A1	3		54	29	23	1	1.26087
P3-4	4A	4A1	4		32	18	11	3	1.63636
P3-4	4A	4A1	5		16	8	8	0	1
P3-4	4A	4A1	6		45	23	21	0	1.09524
P3-4	4A	4A1	7		18	9	8	1	1.125
P3-4	4A	4A1	8		49	37	11	1	3.36364
P3-4	4A	4A1	9		26	10	9	5	1.11111
P3-4	4A	4A1	10		37	15	19	0	0.789474
P3-4	4A	4A2	1		76	48	26	1	1.84615
P3-4	4A	4A2	2		101	73	26	2	2.80769
P3-4	4A	4A2	3		28	18	10	0	1.8
P3-4	4A	4A2	4		2	2	0	0
P3-4	4A	4A2	5		96	51	43	2	1.18605
P3-4	4A	4A2	6		61	38	23	0	1.65217
P3-4	4A	4A2	7		57	34	19	2	1.78947
P3-4	4A	4A2	8		19	11	7	1	1.57143
P3-4	4A	4A2	9		57	31	25	0	1.24
P3-4	4A	4A2	10		85	54	30	1	1.8
P3-4	4A	4A3	1		51	34	14	2	2.42857
P3-4	4A	4A3	2		98	73	24	1	3.04167
P3-4	4A	4A3	3		59	38	18	2	2.11111
P3-4	4A	4A3	4		106	74	31	1	2.3871
P3-4	4A	4A3	5		150	111	36	2	3.08333
P3-4	4A	4A3	6		51	33	18	0	1.83333
P3-4	4A	4A3	7		45	36	9	0	4
P3-4	4A	4A3	8		90	69	19	1	3.63158
P3-4	4A	4A3	9		101	74	24	2	3.08333
P3-4	4A	4A3	10		64	39	25	0	1.56
P3-4	50F	50F1	1		53	50	3	0	16.6667
P3-4	50F	50F1	2		22	18	4	0	4.5
P3-4	50F	50F1	3		61	53	7	1	7.57143
P3-4	50F	50F1	4		26	22	4	0	5.5
P3-4	50F	50F1	5		40	36	4	0	9
P3-4	50F	50F1	6		18	15	3	0	5
P3-4	50F	50F1	7		40	33	7	0	4.71429
P3-4	50F	50F1	8		10	9	1	0	9
P3-4	50F	50F1	9		63	45	12	3	3.75
P3-4	50F	50F1	10		78	61	17	0	3.58824
P3-4	50F	50F2	1		41	37	4	0	9.25
P3-4	50F	50F2	2		52	35	15	2	2.33333
P3-4	50F	50F2	3		28	23	5	0	4.6
P3-4	50F	50F2	4		101	46	48	4	0.958333
P3-4	50F	50F2	5		127	102	23	1	4.43478
P3-4	50F	50F2	6		22	14	8	0	1.75
P3-4	50F	50F2	7		51	41	6	4	6.83333
P3-4	50F	50F2	8		30	24	5	1	4.8
P3-4	50F	50F2	9		31	24	5	2	4.8
P3-4	50F	50F2	10		35	32	3	0	10.6667
P3-4	50F	50F3	1		69	61	8	0	7.625
P3-4	50F	50F3	2		66	44	17	4	2.58824
P3-4	50F	50F3	3		49	44	5	0	8.8
P3-4	50F	50F3	4		80	72	8	0	9
P3-4	50F	50F3	5		36	34	1	0	34
P3-4	50F	50F3	6		30	27	3	0	9
P3-4	50F	50F3	7		40	30	10	0	3
P3-4	50F	50F3	8		38	31	7	0	4.42857
P3-4	50F	50F3	9		31	26	3	2	8.66667
P3-4	50F	50F3	10		29	23	6	0	3.83333
P3-4	6A	6A1	1		56	32	20	4	1.6
P3-4	6A	6A1	2		76	54	20	2	2.7
P3-4	6A	6A1	3		79	47	32	0	1.46875
P3-4	6A	6A1	4		71	41	28	2	1.46429
P3-4	6A	6A1	5		51	32	19	0	1.68421
P3-4	6A	6A1	6		59	34	25	0	1.36
P3-4	6A	6A1	7		56	33	20	3	1.65
P3-4	6A	6A1	8		37	19	15	3	1.26667
P3-4	6A	6A1	9		58	29	29	0	1
P3-4	6A	6A1	10		44	25	16	3	1.5625
P3-4	6A	6A2	1		86	62	21	1	2.95238
P3-4	6A	6A2	2		93	51	38	2	1.34211
P3-4	6A	6A2	3		96	61	33	2	1.84848
P3-4	6A	6A2	4		53	31	22	0	1.40909
P3-4	6A	6A2	5		55	27	28	0	0.964286
P3-4	6A	6A2	6		60	41	17	2	2.41176
P3-4	6A	6A2	7		38	22	15	0	1.46667
P3-4	6A	6A2	8		24	18	6	0	3
P3-4	6A	6A2	9		24	12	9	2	1.33333
P3-4	6A	6A2	10		83	64	18	1	3.55556
P3-4	6A	6A3	1		33	24	8	1	3
P3-4	6A	6A3	2		73	53	18	1	2.94444
P3-4	6A	6A3	3		86	63	21	2	3
P3-4	6A	6A3	4		53	33	19	1	1.73684
P3-4	6A	6A3	5		77	37	39	1	0.948718
P3-4	6A	6A3	6		41	25	16	0	1.5625
P3-4	6A	6A3	7		55	36	16	2	2.25
P3-4	6A	6A3	8		26	12	14	0	0.857143
P3-4	6A	6A3	9		35	24	10	1	2.4
P3-4	6A	6A3	10		61	36	19	3	1.89474
P3-4	75F	75F1	1		58	48	7	2	6.85714
P3-4	75F	75F1	2		74	58	12	4	4.83333
P3-4	75F	75F1	3		62	52	9	1	5.77778
P3-4	75F	75F1	4		31	26	5	0	5.2
P3-4	75F	75F1	5		70	61	8	1	7.625
P3-4	75F	75F1	6		48	45	3	0	15
P3-4	75F	75F1	7		59	52	7	0	7.42857
P3-4	75F	75F1	8		50	44	5	1	8.8
P3-4	75F	75F1	9		40	32	7	1	4.57143
P3-4	75F	75F1	10		31	22	8	1	2.75
P3-4	75F	75F2	1		23	14	9	0	1.55556
P3-4	75F	75F2	2		53	47	5	0	9.4
P3-4	75F	75F2	3		42	34	8	0	4.25
P3-4	75F	75F2	4		59	47	11	1	4.27273
P3-4	75F	75F2	5		42	32	9	1	3.55556
P3-4	75F	75F2	6		64	50	14	0	3.57143
P3-4	75F	75F2	7		76	67	8	1	8.375
P3-4	75F	75F2	8		72	55	11	5	5
P3-4	75F	75F2	9		48	42	5	0	8.4
P3-4	75F	75F2	10		40	36	4	0	9
P3-4	75F	75F3	1		64	51	13	0	3.92308
P3-4	75F	75F3	2		42	37	4	1	9.25
P3-4	75F	75F3	3		38	32	6	0	5.33333
P3-4	75F	75F3	4		50	42	8	0	5.25
P3-4	75F	75F3	5		29	22	4	3	5.5
P3-4	75F	75F3	6		25	15	9	1	1.66667
P3-4	75F	75F3	7		14	9	5	0	1.8
P3-4	75F	75F3	8		53	38	15	0	2.53333
P3-4	75F	75F3	9		72	64	7	1	9.14286
P3-4	75F	75F3	10		97	88	7	1	12.5714
P3-4	K	K1	1		120	53	52	13	1.01923
P3-4	K	K1	2		87	28	47	10	0.595745
P3-4	K	K1	3		60	13	38	7	0.342105
P3-4	K	K1	4		142	52	73	16	0.712329
P3-4	K	K1	5		108	54	43	10	1.25581
P3-4	K	K1	6		91	9	72	8	0.125
P3-4	K	K1	7		62	18	34	8	0.529412
P3-4	K	K1	8		120	54	47	15	1.14894
P3-4	K	K1	9		143	73	38	24	1.92105
P3-4	K	K1	10		203	101	93	5	1.08602
P3-4	K	K2	1		186	68	102	11	0.666667
P3-4	K	K2	2		210	108	81	20	1.33333
P3-4	K	K2	3		79	27	27	19	1
P3-4	K	K2	4		153	86	57	9	1.50877
P3-4	K	K2	5		69	24	37	8	0.648649
P3-4	K	K2	6		82	28	46	7	0.608696
P3-4	K	K2	7		71	15	50	5	0.3
P3-4	K	K2	8		181	90	69	9	1.30435
P3-4	K	K2	9		101	67	22	2	3.04545
P3-4	K	K2	10		92	18	67	5	0.268657
P3-4	K	K3	1		105	38	38	28	1
P3-4	K	K3	2		115	34	63	16	0.539683
P3-4	K	K3	3		105	34	36	32	0.944444
P3-4	K	K3	4		169	46	75	45	0.613333
P3-4	K	K3	5		110	32	49	26	0.653061
P3-4	K	K3	6		148	29	82	35	0.353659
P3-4	K	K3	7		85	30	46	8	0.652174
P3-4	K	K3	8		135	63	49	16	1.28571
P3-4	K	K3	9		83	16	39	28	0.410256
P3-4	K	K3	10		68	13	44	8	0.295455
P3-4	10A	10A1	1		47	27	19	1	1.42105
P3-4	10A	10A1	2		21	6	13	1	0.461538
P3-4	10A	10A1	3		44	21	20	1	1.05
P3-4	10A	10A1	4		43	29	12	2	2.41667
P3-4	10A	10A1	5		29	12	16	1	0.75
P3-4	10A	10A1	6		27	10	14	2	0.714286
P3-4	10A	10A1	7		45	26	16	2	1.625
P3-4	10A	10A1	8		53	28	24	1	1.16667
P3-4	10A	10A1	9		38	20	17	1	1.17647
P3-4	10A	10A1	10		45	21	21	3	1
P3-4	10A	10A2	1		24	13	10	0	1.3
P3-4	10A	10A2	2		18	7	11	0	0.636364
P3-4	10A	10A2	3		50	21	26	2	0.807692
P3-4	10A	10A2	4		22	10	11	1	0.909091
P3-4	10A	10A2	5		14	9	4	1	2.25
P3-4	10A	10A2	6		34	16	15	2	1.06667
P3-4	10A	10A2	7		36	16	19	1	0.842105
P3-4	10A	10A2	8		45	23	20	1	1.15
P3-4	10A	10A2	9		26	18	7	0	2.57143
P3-4	10A	10A2	10		46	24	22	0	1.09091
P3-4	10A	10A3	1		19	13	6	0	2.16667
P3-4	10A	10A3	2		44	29	13	2	2.23077
P3-4	10A	10A3	3		55	41	13	0	3.15385
P3-4	10A	10A3	4		20	10	9	1	1.11111
P3-4	10A	10A3	5		54	32	19	2	1.68421
P3-4	10A	10A3	6		25	14	10	1	1.4
P3-4	10A	10A3	7		25	14	11	0	1.27273
P3-4	10A	10A3	8		30	19	11	0	1.72727
P3-4	10A	10A3	9		31	18	12	1	1.5
P3-4	10A	10A3	10		39	31	7	0	4.42857
P3-4	4A	4A1	1		58	30	26	2	1.15385
P3-4	4A	4A1	2		55	32	22	1	1.45455
P3-4	4A	4A1	3		29	17	11	0	1.54545
P3-4	4A	4A1	4		44	27	17	0	1.58824
P3-4	4A	4A1	5		53	30	23	0	1.30435
P3-4	4A	4A1	6		48	21	25	0	0.84
P3-4	4A	4A1	7		58	33	24	0	1.375
P3-4	4A	4A1	8		37	19	18	0	1.05556
P3-4	4A	4A1	9		43	25	16	0	1.5625
P3-4	4A	4A1	10		48	28	18	1	1.55556
P3-4	4A	4A2	1		34	17	13	3	1.30769
P3-4	4A	4A2	2		54	27	25	1	1.08
P3-4	4A	4A2	3		29	17	11	1	1.54545
P3-4	4A	4A2	4		28	10	17	0	0.588235
P3-4	4A	4A2	5		23	10	13	0	0.769231
P3-4	4A	4A2	6		23	11	12	0	0.916667
P3-4	4A	4A2	7		40	24	16	0	1.5
P3-4	4A	4A2	8		41	17	23	1	0.73913
P3-4	4A	4A2	9		19	9	7	3	1.28571
P3-4	4A	4A2	10		39	22	13	4	1.69231
P3-4	4A	4A3	1		30	11	19	0	0.578947
P3-4	4A	4A3	2		32	10	22	0	0.454545
P3-4	4A	4A3	3		40	23	16	0	1.4375
P3-4	4A	4A3	4		32	8	20	3	0.4
P3-4	4A	4A3	5		19	6	11	0	0.545455
P3-4	4A	4A3	6		18	11	7	0	1.57143
P3-4	4A	4A3	7		31	19	11	1	1.72727
P3-4	4A	4A3	8		29	16	12	1	1.33333
P3-4	4A	4A3	9		8	2	6	0	0.333333
P3-4	4A	4A3	10		41	12	26	2	0.461538
P3-4	50F	50F1	1		20	17	3	0	5.66667
P3-4	50F	50F1	2		30	22	5	3	4.4
P3-4	50F	50F1	3		24	20	4	0	5
P3-4	50F	50F1	4		32	21	11	0	1.90909
P3-4	50F	50F1	5		18	16	2	0	8
P3-4	50F	50F1	6		22	21	1	0	21
P3-4	50F	50F1	7		36	25	9	2	2.77778
P3-4	50F	50F1	8		39	32	7	0	4.57143
P3-4	50F	50F1	9		24	21	3	0	7
P3-4	50F	50F1	10		16	13	3	0	4.33333
P3-4	50F	50F2	1		19	15	4	0	3.75
P3-4	50F	50F2	2		7	4	3	0	1.33333
P3-4	50F	50F2	3		22	19	3	0	6.33333
P3-4	50F	50F2	4		10	5	5	0	1
P3-4	50F	50F2	5		15	11	3	0	3.66667
P3-4	50F	50F2	6		18	14	4	0	3.5
P3-4	50F	50F2	7		8	7	0	1
P3-4	50F	50F2	8		53	46	6	1	7.66667
P3-4	50F	50F2	9		30	26	4	0	6.5
P3-4	50F	50F2	10		24	19	3	1	6.33333
P3-4	50F	50F3	1		32	22	9	1	2.44444
P3-4	50F	50F3	2		16	12	3	0	4
P3-4	50F	50F3	3		13	8	5	0	1.6
P3-4	50F	50F3	4		37	26	10	1	2.6
P3-4	50F	50F3	5		27	24	3	0	8
P3-4	50F	50F3	6		21	11	10	0	1.1
P3-4	50F	50F3	7		26	17	9	0	1.88889
P3-4	50F	50F3	8		17	14	3	0	4.66667
P3-4	50F	50F3	9		29	23	6	0	3.83333
P3-4	50F	50F3	10		26	21	5	0	4.2
P3-4	6A	6A1	1		49	32	15	0	2.13333
P3-4	6A	6A1	2		20	13	6	1	2.16667
P3-4	6A	6A1	3		54	31	22	0	1.40909
P3-4	6A	6A1	4		17	10	6	1	1.66667
P3-4	6A	6A1	5		29	20	8	1	2.5
P3-4	6A	6A1	6		16	11	4	0	2.75
P3-4	6A	6A1	7		45	23	21	0	1.09524
P3-4	6A	6A1	8		29	16	11	2	1.45455
P3-4	6A	6A1	9		33	15	17	1	0.882353
P3-4	6A	6A1	10		47	28	17	0	1.64706
P3-4	6A	6A2	1		38	18	16	4	1.125
P3-4	6A	6A2	2		10	6	4	0	1.5
P3-4	6A	6A2	3		52	33	18	1	1.83333
P3-4	6A	6A2	4		64	30	31	0	0.967742
P3-4	6A	6A2	5		24	11	13	0	0.846154
P3-4	6A	6A2	6		35	21	13	1	1.61538
P3-4	6A	6A2	7		51	26	23	2	1.13043
P3-4	6A	6A2	8		20	11	8	1	1.375
P3-4	6A	6A2	9		42	10	30	2	0.333333
P3-4	6A	6A2	10		32	13	17	2	0.764706
P3-4	6A	6A3	1		61	46	15	0	3.06667
P3-4	6A	6A3	2		19	12	6	1	2
P3-4	6A	6A3	3		22	13	9	0	1.44444
P3-4	6A	6A3	4		36	22	14	0	1.57143
P3-4	6A	6A3	5		45	27	18	0	1.5
P3-4	6A	6A3	6		37	20	16	1	1.25
P3-4	6A	6A3	7		42	28	12	2	2.33333
P3-4	6A	6A3	8		23	12	9	1	1.33333
P3-4	6A	6A3	9		35	19	15	1	1.26667
P3-4	6A	6A3	10		24	9	11	3	0.818182
P3-4	75F	75F1	1		20	14	4	1	3.5
P3-4	75F	75F1	2		15	12	2	1	6
P3-4	75F	75F1	3		36	30	5	1	6
P3-4	75F	75F1	4		34	27	7	0	3.85714
P3-4	75F	75F1	5		47	37	10	0	3.7
P3-4	75F	75F1	6		17	14	3	0	4.66667
P3-4	75F	75F1	7		15	13	2	0	6.5
P3-4	75F	75F1	8		12	10	2	0	5
P3-4	75F	75F1	9		16	11	5	0	2.2
P3-4	75F	75F1	10		38	30	8	0	3.75
P3-4	75F	75F2	1		98	77	21	0	3.66667
P3-4	75F	75F2	2		69	55	13	0	4.23077
P3-4	75F	75F2	3		81	57	18	3	3.16667
P3-4	75F	75F2	4		38	26	12	0	2.16667
P3-4	75F	75F2	5		33	19	14	0	1.35714
P3-4	75F	75F2	6		27	17	10	0	1.7
P3-4	75F	75F2	7		28	23	4	1	5.75
P3-4	75F	75F2	8		20	15	5	0	3
P3-4	75F	75F2	9		21	14	7	0	2
P3-4	75F	75F2	10		32	22	9	0	2.44444
P3-4	75F	75F3	1		58	48	9	1	5.33333
P3-4	75F	75F3	2		11	8	1	2	8
P3-4	75F	75F3	3		35	25	9	1	2.77778
P3-4	75F	75F3	4		47	42	3	1	14
P3-4	75F	75F3	5		43	36	6	1	6
P3-4	75F	75F3	6		16	15	1	0	15
P3-4	75F	75F3	7		26	12	13	1	0.923077
P3-4	75F	75F3	8		54	40	13	1	3.07692
P3-4	75F	75F3	9		31	26	5	0	5.2
P3-4	75F	75F3	10		32	22	9	1	2.44444
P3-4	K	K1	1		61	7	35	19	0.2
P3-4	K	K1	2		98	23	39	28	0.589744
P3-4	K	K1	3		113	9	64	36	0.140625
P3-4	K	K1	4		96	30	43	18	0.697674
P3-4	K	K1	5		119	34	58	22	0.586207
P3-4	K	K1	6		95	23	33	32	0.69697
P3-4	K	K1	7		93	18	51	18	0.352941
P3-4	K	K1	8		93	18	39	25	0.461538
P3-4	K	K1	9		93	24	37	26	0.648649
P3-4	K	K1	10		123	35	46	23	0.76087
P3-4	K	K2	1		89	17	41	27	0.414634
P3-4	K	K2	2		116	24	58	29	0.413793
P3-4	K	K2	3		116	35	51	28	0.686275
P3-4	K	K2	4		79	25	42	8	0.595238
P3-4	K	K2	5		123	29	57	31	0.508772
P3-4	K	K2	6		95	14	40	34	0.35
P3-4	K	K2	7		97	20	34	38	0.588235
P3-4	K	K2	8		86	24	41	19	0.585366
P3-4	K	K2	9		30	5	14	11	0.357143
P3-4	K	K2	10		95	28	42	23	0.666667
P3-4	K	K3	1		121	14	65	35	0.215385
P3-4	K	K3	2		59	15	28	16	0.535714
P3-4	K	K3	3		135	24	69	39	0.347826
P3-4	K	K3	4		134	45	51	28	0.882353
P3-4	K	K3	5		85	15	41	23	0.365854
P3-4	K	K3	6		70	7	53	7	0.132075
P3-4	K	K3	7		113	23	57	27	0.403509
P3-4	K	K3	8		104	32	38	28	0.842105
P3-4	K	K3	9		99	15	53	23	0.283019
P3-4	K	K3	10		99	33	46	13	0.717391
P3-4	50A	50A1	1		46	31	12	2	2.58333
P3-4	50A	50A1	2		49	31	15	3	2.06667
P3-4	50A	50A1	3		31	25	3	3	8.33333
P3-4	50A	50A1	4		41	25	11	3	2.27273
P3-4	50A	50A1	5		20	16	3	1	5.33333
P3-4	50A	50A1	6		19	14	4	1	3.5
P3-4	50A	50A1	7		29	19	4	6	4.75
P3-4	50A	50A1	8		31	24	5	1	4.8
P3-4	50A	50A1	9		15	10	3	2	3.33333
P3-4	50A	50A1	10		28	25	3	0	8.33333
P3-4	50A	50A2	1		29	22	6	1	3.66667
P3-4	50A	50A2	2		32	24	7	1	3.42857
P3-4	50A	50A2	3		40	30	8	0	3.75
P3-4	50A	50A2	4		25	19	5	0	3.8
P3-4	50A	50A2	5		13	6	7	0	0.857143
P3-4	50A	50A2	6		32	24	6	2	4
P3-4	50A	50A2	7		38	32	4	2	8
P3-4	50A	50A2	8		39	31	7	1	4.42857
P3-4	50A	50A2	9		48	39	9	0	4.33333
P3-4	50A	50A2	10		34	26	6	1	4.33333
P3-4	50A	50A3	1		36	26	6	3	4.33333
P3-4	50A	50A3	2		32	21	9	0	2.33333
P3-4	50A	50A3	3		18	16	2	0	8
P3-4	50A	50A3	4		20	15	4	1	3.75
P3-4	50A	50A3	5		18	7	10	1	0.7
P3-4	50A	50A3	6		13	9	4	0	2.25
P3-4	50A	50A3	7		17	11	6	0	1.83333
P3-4	50A	50A3	8		5	4	1	0	4
P3-4	50A	50A3	9		25	23	1	0	23
P3-4	50A	50A3	10		2	1	0	1
P3-4	75A	75A1	1		35	25	7	3	3.57143
P3-4	75A	75A1	2		20	13	7	0	1.85714
P3-4	75A	75A1	3		34	29	4	0	7.25
P3-4	75A	75A1	4		13	10	3	0	3.33333
P3-4	75A	75A1	5		26	19	7	0	2.71429
P3-4	75A	75A1	6		23	16	4	1	4
P3-4	75A	75A1	7		12	6	5	1	1.2
P3-4	75A	75A1	8		20	13	7	0	1.85714
P3-4	75A	75A1	9		32	26	4	2	6.5
P3-4	75A	75A1	10		21	12	7	2	1.71429
P3-4	75A	75A2	1		9	8	1	0	8
P3-4	75A	75A2	2		33	28	2	3	14
P3-4	75A	75A2	3		23	15	8	0	1.875
P3-4	75A	75A2	4		27	22	4	1	5.5
P3-4	75A	75A2	5		9	6	2	1	3
P3-4	75A	75A2	6		15	13	2	0	6.5
P3-4	75A	75A2	7		5	4	0	1
P3-4	75A	75A2	8		20	16	3	1	5.33333
P3-4	75A	75A2	9		18	14	4	0	3.5
P3-4	75A	75A2	10		14	10	1	1	10
P3-4	75A	75A3	1		21	19	2	0	9.5
P3-4	75A	75A3	2		31	25	5	1	5
P3-4	75A	75A3	3		22	18	4	0	4.5
P3-4	75A	75A3	4		17	12	5	0	2.4
P3-4	75A	75A3	5		28	21	5	2	4.2
P3-4	75A	75A3	6		21	15	4	2	3.75
P3-4	75A	75A3	7		27	21	3	2	7
P3-4	75A	75A3	8		18	15	3	0	5
P3-4	75A	75A3	9		39	30	6	3	5
P3-4	75A	75A3	10		7	4	1	2	4
P3-4	75F	75F1	1		26	21	5	0	4.2
P3-4	75F	75F1	2		17	11	5	0	2.2
P3-4	75F	75F1	3		6	6	0	0
P3-4	75F	75F1	4		41	36	4	1	9
P3-4	75F	75F1	5		15	9	5	1	1.8
P3-4	75F	75F1	6		16	10	5	1	2
P3-4	75F	75F1	7		13	11	2	0	5.5
P3-4	75F	75F1	8		54	39	10	2	3.9
P3-4	75F	75F1	9		30	23	4	3	5.75
P3-4	75F	75F1	10		34	27	7	0	3.85714
P3-4	75F	75F2	1		40	29	9	2	3.22222
P3-4	75F	75F2	2		57	49	6	1	8.16667
P3-4	75F	75F2	3		34	27	6	1	4.5
P3-4	75F	75F2	4		18	13	4	1	3.25
P3-4	75F	75F2	5		49	42	5	2	8.4
P3-4	75F	75F2	6		13	8	4	1	2
P3-4	75F	75F2	7		70	62	8	0	7.75
P3-4	75F	75F2	8		49	44	5	0	8.8
P3-4	75F	75F2	9		61	53	8	0	6.625
P3-4	75F	75F2	10		70	56	12	2	4.66667
P3-4	75F	75F3	1		60	42	16	2	2.625
P3-4	75F	75F3	2		34	27	7	0	3.85714
P3-4	75F	75F3	3		45	26	16	3	1.625
P3-4	75F	75F3	4		29	23	4	2	5.75
P3-4	75F	75F3	5		36	24	9	1	2.66667
P3-4	75F	75F3	6		20	15	4	1	3.75
P3-4	75F	75F3	7		36	32	3	1	10.6667
P3-4	75F	75F3	8		19	14	5	0	2.8
P3-4	75F	75F3	9		33	21	12	0	1.75
P3-4	75F	75F3	10		32	26	5	1	5.2
P3-4	K	K1	1		100	18	41	39	0.439024
P3-4	K	K1	2		92	21	48	23	0.4375
P3-4	K	K1	3		89	30	34	24	0.882353
P3-4	K	K1	4		95	38	41	14	0.926829
P3-4	K	K1	5		85	21	48	15	0.4375
P3-4	K	K1	6		84	24	32	27	0.75
P3-4	K	K1	7		105	60	40	5	1.5
P3-4	K	K1	8		65	38	19	7	2
P3-4	K	K1	9		57	22	31	2	0.709677
P3-4	K	K1	10		54	13	38	3	0.342105
P3-4	K	K2	1		90	28	50	12	0.56
P3-4	K	K2	2		94	26	58	10	0.448276
P3-4	K	K2	3		115	42	63	10	0.666667
P3-4	K	K2	4		54	13	34	4	0.382353
P3-4	K	K2	5		48	9	33	4	0.272727
P3-4	K	K2	6		62	23	29	8	0.793103
P3-4	K	K2	7		78	27	30	20	0.9
P3-4	K	K2	8		58	16	33	8	0.484848
[truncated: 582 more rows]

## Sheet: MTT data
		raw					Normalized to total cell numbers
			control	75 µM AraC	75 µM FUdR				control	75 µM AraC	75 µM FUdR
		experiment1	0.41115	0.21565	0.4159			experiment1	3.56174e-06	5.95188e-06	1.04816e-05
		experiment2	0.5355	0.30925	0.454			experiment2	4.63897e-06	8.53521e-06	1.14418e-05
		experiment3	0.7005	0.31725	0.533			experiment3	6.06834e-06	8.75601e-06	1.34327e-05
		experiment4	0.67375	0.384	0.48125			experiment4	5.83661e-06	1.05983e-05	1.21285e-05
		mean	0.580225	0.306538	0.471037			mean	5.02641e-06	8.46034e-06	1.18712e-05
		SEM	0.0669575	0.0346207	0.0246206			SEM	5.80044e-07	9.5552e-07	6.20491e-07
		control	75A	75F	blank			total cell number per well	115435	36232.3	39679.1
experiment1	mean-blank	0.41115	0.21565	0.4159	0			mean cells per field of view	94.889	29.7833	32.6167
	mean	0.47275	0.27725	0.4775	0.0616			surface area in 24 well plate	0.00018	m²
								field of view area	1.47962e-07	m²
		0.488	0.278	0.493	0.067
		0.47	0.238	0.453	0.083
		0.467	0.28	0.471	0.045
		0.466	0.313	0.493	0.051
		control	75A	75F	blank
experiment2	Mean-Blank	0.5355	0.30925	0.454	0
	mean	0.58375	0.3575	0.50225	0.04825
		0.56	0.376	0.507	0.054
		0.571	0.326	0.463	0.045
		0.594	0.368	0.5	0.044
		0.61	0.36	0.539	0.05
		control	75A	75F	blank
experiment3	Mean-Blank	0.7005	0.31725	0.533	0
	mean	0.776	0.39275	0.6085	0.0755
		0.784	0.364	0.615	0.072
		0.746	0.414	0.584	0.076
		0.782	0.382	0.603	0.075
		0.792	0.411	0.632	0.079
		control	75A	75F	blank
experiment4	Mean-Blank	0.67375	0.384	0.48125	0
	mean	0.73625	0.4465	0.54375	0.0625
		0.757	0.466	0.549	0.053
		0.752	0.417	0.529	0.057
		0.709	0.446	0.546	0.083
		0.727	0.457	0.551	0.057

## Sheet: Patch Clamp summary
	control; bipolar cells				75 µM AraCl; bipolar cells				75 µM FUdR; bipolar cells				control; pyramidal cells				75 µM AraC; pyramidal cells				75 µM FUdR; pyramidal cells
	n=25				n=23				n=15				n=29				n=20				n=31
pulse potential	mean	SEM			mean	SEM			mean	SEM			mean	SEM			mean	SEM			mean	SEM
-72	-1.11833	0.0584451			-1.19604	0.089265			-1.19476	0.0802729			-1.04579	0.0541372			-1.11995	0.0657507			-1.11525	0.064122
-67	-1.21847	0.0736633			-1.17514	0.0863733			-1.11019	0.0923655			-1.14273	0.064142			-0.998656	0.0514018			-1.0796	0.0456056
-62	-1.19181	0.0632628			-1.16899	0.0759421			-1.11305	0.093749			-1.12193	0.0578591			-1.07723	0.0642572			-1.08394	0.0554203
-57	-1.14075	0.0719109			-1.3019	0.0947359			-1.05626	0.0888645			-1.23282	0.0836472			-1.06713	0.0720082			-1.10021	0.0479907
-52	-1.29765	0.0937902			-4.36977	2.0783			-1.17198	0.0899098			-1.19383	0.0545388			-1.16845	0.0628586			-1.59922	0.325982
-47	-2.29517	0.760962			-7.79919	2.3479			-5.66021	1.65589			-5.48926	1.28252			-5.13245	1.47652			-6.90003	1.35543
-42	-15.2999	2.20188			-15.0851	2.78223			-11.3887	1.57355			-11.1474	1.80057			-15.0195	2.48804			-13.1331	1.46348
-37	-21.539	2.12211			-22.4214	3.20513			-16.2954	2.11442			-19.2509	2.17453			-22.0525	2.63255			-16.5967	1.56716
-32	-28.1977	2.19162			-26.2595	3.62881			-20.5519	2.72143			-24.582	2.81983			-28.3766	3.27191			-21.9317	2.05989
-27	-34.8343	2.67309			-30.6483	3.85931			-26.8078	3.54853			-30.2521	3.00066			-35.7798	3.828			-28.917	2.70906
-22	-39.5052	2.58929			-33.6012	3.83912			-31.8858	4.03392			-34.5393	2.91269			-39.5757	4.03832			-32.9467	2.76694
-17	-42.1518	2.50584			-35.4536	3.70254			-34.0694	4.17571			-36.9986	2.80939			-41.0929	3.94789			-35.0793	2.68979
-12	-42.6416	2.3163			-35.7785	3.57586			-34.9734	4.19148			-38.1662	2.65319			-40.7208	3.81469			-35.4081	2.58803
-7	-42.0699	2.21848			-35.0243	3.45424			-34.6942	4.09735			-37.9764	2.56233			-39.7538	3.5986			-34.911	2.46242
-2	-40.7636	2.10824			-34.0452	3.28908			-34.041	3.99372			-37.0942	2.45789			-38.4631	3.37214			-33.9535	2.34283
3	-39.2462	1.98164			-32.6878	3.12495			-32.7922	3.83139			-35.7892	2.35601			-36.568	3.19434			-32.8314	2.21007
8	-37.483	1.88239			-31.3372	2.95293			-31.4023	3.6165			-34.2936	2.22581			-34.8509	3.01887			-31.4326	2.10577
13	-35.3675	1.72589			-29.726	2.82646			-29.5318	3.36822			-32.5519	2.10091			-32.942	2.80708			-29.7808	1.98751
18	-33.2353	1.61335			-28.0425	2.64874			-28.0884	3.06889			-30.728	1.97924			-30.9258	2.62391			-28.0797	1.84556
23	-30.9188	1.47166			-26.3176	2.48011			-26.239	2.81564			-28.7036	1.80424			-28.715	2.43758			-26.3519	1.70195
28	-28.5934	1.37702			-24.4233	2.32259			-24.3149	2.58461			-26.7772	1.70753			-26.8549	2.25561			-24.4026	1.58633
33	-26.4561	1.29908			-22.4756	2.17103			-22.6979	2.31147			-24.6945	1.53931			-24.5566	2.07436			-22.6094	1.46035
38	-24.2397	1.23846			-20.6902	2.02791			-20.9668	2.06332			-22.6742	1.45745			-22.475	1.92123			-20.7745	1.34883
43	-22.1294	1.15653			-18.8857	1.91072			-19.3881	1.93767			-20.8626	1.33694			-20.5564	1.7647			-19.1383	1.25335
48	-19.9775	1.1033			-17.2627	1.76458			-17.6805	1.74661			-19.0771	1.26573			-18.6447	1.67398			-17.3443	1.17171
53	-18.1671	1.0826			-15.663	1.65851			-16.0534	1.55133			-17.2714	1.1594			-16.9027	1.52097			-15.8459	1.05783
Inactivation I/I0
-107	1	0			1	0			1	0			1	0			1	0			1	0
-102	1.00059	0.00369257			1.00175	0.00608103			0.997749	0.00539693			1.00573	0.00400036			0.996451	0.00425817			1.00254	0.00357292
-97	1.00307	0.00564989			1.01073	0.00849505			1.00665	0.00570109			1.00743	0.0046264			0.998481	0.00599479			1.01038	0.00544348
-92	1.00101	0.00591808			1.00992	0.00793928			1.00623	0.00749706			1.01097	0.0063729			0.994517	0.00840505			1.0181	0.00690338
-87	1.00017	0.00664923			1.01056	0.0100792			1.01096	0.00810351			1.01317	0.00761673			0.993385	0.00869928			1.02538	0.00873632
-82	0.998074	0.00776322			1.02304	0.0130715			1.01145	0.00857062			1.02014	0.0100487			0.992015	0.0101637			1.02825	0.0101592
-77	0.999547	0.00945299			1.02102	0.0148556			1.01714	0.010254			1.02496	0.0101682			0.98722	0.0111775			1.02614	0.0105067
-72	0.994968	0.00988533			1.01203	0.014317			1.01149	0.0105633			1.02312	0.0114252			0.98717	0.0134645			1.02185	0.0124541
-67	0.980968	0.0100074			0.998755	0.0151327			0.99926	0.012459			1.01087	0.0124411			0.970749	0.0145553			1.00274	0.0126675
-62	0.942354	0.0101935			0.953176	0.0193247			0.952514	0.0175022			0.970712	0.0127954			0.928946	0.0165598			0.959655	0.0122528
-57	0.861133	0.0130694			0.844278	0.0285051			0.856832	0.0289846			0.886773	0.01668			0.83704	0.0224903			0.85128	0.0149679
-52	0.715918	0.0199714			0.663333	0.0373826			0.677375	0.0366578			0.722756	0.0221473			0.683858	0.0308259			0.661505	0.0225078
-47	0.49942	0.0243281			0.442404	0.0359227			0.430824	0.0377673			0.479701	0.0266965			0.46456	0.0357268			0.415869	0.0258916
-42	0.258207	0.0207488			0.226331	0.0238298			0.219823	0.0252743			0.238955	0.0198057			0.242961	0.0275618			0.207516	0.019389
-37	0.10504	0.0100395			0.100302	0.00803772			0.0910535	0.00870283			0.0954165	0.00906057			0.0953245	0.011203			0.0838324	0.00890103
-32	0.0469901	0.00525009			0.049857	0.00342666			0.051572	0.00385389			0.045793	0.00386365			0.0388023	0.00509961			0.0435352	0.00383701
-27	0.0378932	0.00411731			0.0411739	0.00431645			0.0398193	0.00375539			0.035475	0.00384345			0.0286252	0.00403218			0.0353761	0.00371838
-22	0.0352465	0.00367376			0.0376769	0.00436432			0.0388435	0.00387023			0.0314436	0.00383386			0.0236443	0.00503587			0.0354209	0.00509969

## Sheet: Patch Clamp recordings
		control
morphology		bipolar	bipolar	bipolar	bipolar	bipolar	bipolar	bipolar	bipolar	bipolar	bipolar	bipolar	bipolar	bipolar	bipolar	bipolar	bipolar	bipolar	bipolar	bipolar	bipolar	bipolar	bipolar	bipolar	bipolar	bipolar	pyramidal	pyramidal	pyramidal	pyramidal	pyramidal	pyramidal	pyramidal	pyramidal	pyramidal	pyramidal	pyramidal	pyramidal	pyramidal	pyramidal	pyramidal	pyramidal	pyramidal	pyramidal	pyramidal	pyramidal	pyramidal	pyramidal	pyramidal
capacitance		46.5171	35.5743	44.1326	36.8042	47.1045	71.7773	39.8848	37.4158	82.7241	33.0666	68.3458	45.7959	54.1748	53.7609	39.1551	25.9551	50.1477	39.0812	37.394	54.4326	56.4266	49.0562	60.2444	44.3953	38.2608	35.1648	36.6242	37.8801	41.0951	53.8254	44.136	46.5953	57.9176	40.4361	24.0216	55.222	42.9757	44.7311	40.3878	39.5021	55.5554	65.3496	82.0186	69.3369	70.0504	50.4318	73.2596	52.456
max Na current (pA)		-1767.03	-1330.81	-1950.38	-2009.83	-2413.88	-3383.36	-1279.42	-2202.03	-3980.16	-542.053	-3376.34	-1901.31	-2316.53	-2778.44	-848.328	-704.285	-2317.14	-1714.6	-1116.45	-3310.91	-2981.81	-2341.86	-3417.97	-1484.74	-1237.3	-1111.08	-1155.03	-1318.42	-948.608	-1563.48	-2337.22	-2220.64	-3447.57	-2013.67	-773.926	-2140.38	-1701.17	-1501.04	-1258.91	-624.206	-1284.18	-1692.2	-3730.65	-5100.65	-4586.85	-2289.25	-1157.47	-1972.84
max Na current density (pA/pF)		-37.9867	-37.4093	-44.1936	-54.6086	-51.2452	-47.1369	-32.0779	-58.8529	-48.1137	-16.3928	-49.4009	-41.517	-42.7603	-51.6815	-21.6658	-27.1347	-46.2063	-43.8728	-29.8565	-60.8259	-52.844	-47.7383	-56.7351	-33.4437	-32.3387	-31.5965	-31.5373	-34.8051	-23.0832	-29.0472	-52.9549	-47.658	-59.5255	-49.7988	-32.2179	-38.7595	-39.5845	-33.5569	-31.1705	-15.8019	-23.1153	-25.8946	-45.4854	-73.5632	-65.4794	-45.3928	-15.7996	-37.6094
-72		-1.22682	-1.37771	-1.24193	-1.71144	-1.13248	-0.576531	-1.238	-1.43062	-0.654442	-1.25701	-0.817127	-0.701034	-1.06467	-1.14212	-1.47619	-1.49795	-1.07471	-1.33061	-1.08216	-1.03159	-1.03516	-0.715408	-0.815567	-0.937622	-1.38946	-1.51699	-1.13824	-1.23424	-1.25204	-0.910559	-1.17269	-1.23654	-1.06858	-1.25584	-1.94883	-0.711792	-1.1589	-1.13662	-1.18631	-0.950243	-0.809695	-0.820033	-0.664537	-0.641716	-0.802471	-0.933103	-0.65901	-1.1682
-67		-1.29504	-1.36914	-1.46736	-1.86236	-1.25039	-0.786565	-1.20587	-1.58559	-0.598368	-1.57264	-0.869816	-1.13018	-0.742452	-0.932088	-1.63207	-2.21753	-1.23537	-1.17444	-1.23069	-0.934041	-0.954035	-1.04139	-1.02224	-0.970617	-1.38148	-1.40244	-1.41988	-1.71278	-0.929745	-0.837986	-1.32342	-1.20511	-1.10336	-1.23622	-1.73794	-0.765951	-1.11914	-1.41225	-1.56412	-1.18201	-1.09424	-0.96947	-0.743418	-1.1109	-0.551535	-1.08801	-0.58736	-0.909896
-62		-0.974892	-1.64708	-1.42863	-1.28027	-1.23225	-0.570578	-1.58538	-1.35721	-0.66551	-1.35299	-0.774261	-1.69661	-1.33844	-0.875322	-1.54322	-1.64845	-0.978555	-1.42588	-1.08706	-0.884704	-1.05463	-1.11479	-0.883446	-1.22908	-1.16612	-1.50484	-1.21656	-1.45176	-1.25798	-0.95705	-1.46171	-1.02696	-1.21085	-1.1849	-1.8472	-1.18485	-0.958651	-0.998807	-1.57016	-1.08467	-0.809695	-0.630436	-0.624352	-1.48061	-0.68833	-1.00935	-0.612354	-1.19497
-57		-0.578637	-1.44806	-1.32629	-1.1675	-0.980874	-0.718537	-1.19056	-1.63942	-0.705352	-1.45266	-0.616194	-0.96892	-0.621902	-1.11147	-1.52607	-1.73546	-1.57494	-1.70543	-1.4184	-0.765847	-0.914013	-0.956781	-1.00502	-1.23871	-1.15176	-1.47186	-1.32989	-1.62255	-1.06936	-1.06931	-1.3013	-1.07281	-1.29621	-1.67848	-2.44175	-0.903004	-1.21145	-1.19256	-1.25432	-1.3736	-1.10413	-0.799486	-0.5864	-1.21301	-0.883502	-1.02508	-0.767317	-1.35321
-52		-1.34622	-1.62306	-1.12991	-1.95357	-1.29444	-0.933673	-1.17067	-1.40778	-0.756999	-1.54126	-0.843025	-1.39141	-0.866382	-1.20683	-1.05063	-1.85304	-0.999246	-1.09479	-1.22416	-1.18521	-1.20715	-1.28276	-0.958418	-1.0641	-3.05648	-1.56906	-1.63486	-1.35025	-1.1852	-1.14642	-1.6	-1.20118	-1.04224	-1.43848	-1.88023	-1.03121	-1.14044	-0.944228	-1.13644	-1.53121	-1.06897	-0.823769	-0.659327	-1.09241	-0.853878	-1.09649	-0.858962	-1.22987
-47		-1.70704	-1.6162	-1.43002	-1.67662	-1.70519	-0.77551	-1.66648	-2.44038	-1.13107	-1.75723	-20.4764	-1.82456	-1.49054	-1.38848	-1.09896	-2.04116	-1.62727	-2.11149	-1.57019	-1.04954	-1.26556	-1.60251	-1.28363	-1.21396	-1.42934	-1.38508	-1.67819	-1.75951	-1.35303	-1.0421	-19.713	-1.29156	-1.39527	-2.11621	-2.07587	-1.79274	-12.961	-1.06567	-1.60341	-1.25927	-14.8711	-1.11143	-17.3613	-13.7692	-19.8091	-1.12553	-9.15615	-1.50331
-42		-19.2144	-1.87699	-13.9544	-1.96683	-2.04208	-22.3895	-1.51651	-35.2142	-29.3193	-1.64094	-27.6091	-14.154	-17.5597	-20.0212	-5.76445	-1.96826	-20.6385	-20.6089	-10.314	-11.167	-18.6329	-26.7401	-36.584	-1.9921	-19.6087	-7.77068	-8.60093	-15.3989	-10.9015	-1.45258	-22.0515	-2.38925	-2.04548	-3.77053	-6.03959	-9.92088	-13.2521	-1.38086	-2.019	-1.52812	-16.6575	-1.31784	-24.5655	-36.8498	-27.6421	-14.2918	-10.4917	-14.2128
-37		-20.3022	-2.41743	-20.8998	-33.3267	-15.8702	-25.3733	-9.40974	-45.6934	-30.2504	-9.09069	-28.5726	-21.4522	-20	-21.6526	-9.05821	-15.3228	-27.8036	-24.7054	-12.3575	-14.4132	-28.4783	-34.5586	-39.8685	-7.34975	-20.2484	-10.3152	-10.2075	-16.1079	-12.3511	-18.328	-23.7414	-25.2719	-41.2647	-14.8965	-8.84469	-14.5652	-14.4763	-15.8295	-11.6243	-6.8912	-17.7913	-9.48922	-31.4862	-51.2704	-35.3009	-15.5844	-12.2837	-23.4641
-32		-20.7719	-14.3502	-24.7847	-38.3947	-34.4252	-34.0374	-12.9921	-47.6999	-32.8955	-11.0768	-31.5866	-31.8971	-23.3439	-26.7796	-11.5959	-18.5938	-32.6867	-45.1846	-15.8913	-28.4496	-33.8336	-43.9161	-45.2442	-22.9346	-21.5756	-15.2168	-12.3889	-18.7117	-13.765	-18.9947	-27.8624	-29.846	-43.266	-20.7213	-10.8443	-21.5792	-17.483	-18.3633	-15.1243	-7.26666	-19.0207	-14.3226	-44.6981	-67.2358	-54.988	-19.629	-15.1656	-29.4657
-27		-23.7897	-21.1924	-29.0401	-40.3848	-45.2977	-45.699	-18.0696	-51.9265	-42.9571	-11.6508	-36.3599	-37.9118	-28.3427	-36.2027	-14.5265	-21.4298	-39.926	-47.0463	-21.5045	-56.0806	-45.4519	-50.142	-57.0613	-25.1412	-23.7212	-19.2193	-17.5035	-23.0122	-15.2561	-20.4927	-34.2278	-37.7395	-48.5404	-26.8798	-17.105	-29.2189	-25.0698	-20.9026	-18.7604	-8.83031	-21.8321	-18.4078	-47.0742	-73.1565	-66.7924	-40.852	-16.3978	-34.9251
-22		-29.0972	-29.1327	-36.5858	-47.9967	-49.0916	-48.6488	-24.7815	-54.6197	-47.2866	-13.5484	-43.0836	-40.4654	-35.9216	-46.5158	-18.3705	-25.6956	-44.1482	-46.9463	-26.6509	-61.2206	-51.744	-50.9806	-59.2537	-29.4127	-26.4316	-25.2213	-24.2596	-27.7413	-18.7835	-22.3138	-43.8112	-43.0708	-53.1761	-35.9001	-25.937	-35.3697	-33.2872	-25.5596	-25.3946	-10.2534	-23.0362	-21.6552	-47.7201	-75.7665	-68.5568	-46.8996	-17.0134	-37.6536
-17		-34.7235	-35.1926	-42.3528	-52.7678	-52.1561	-48.6182	-29.9447	-59.6359	-49.1002	-15.4126	-46.3387	-41.5356	-40.4203	-50.1193	-20.5918	-25.9801	-46.3305	-46.2623	-29.1743	-63.0282	-53.9279	-49.9069	-58.8485	-31.8778	-29.5487	-29.1058	-28.5959	-31.4424	-21.0366	-26.8507	-51.4544	-46.8118	-57.481	-43.6449	-30.4698	-37.7029	-37.5223	-30.6901	-29.2347	-12.1245	-23.7459	-23.4746	-46.6344	-74.9796	-67.8798	-47.3014	-16.3186	-38.2691
-12		-37.9867	-37.4093	-44.1936	-54.6086	-51.2452	-47.1369	-32.0779	-58.8529	-48.1137	-16.3928	-49.4009	-41.517	-42.7603	-51.6815	-21.6658	-27.1347	-46.2063	-43.8728	-29.8565	-60.8259	-52.844	-47.7383	-56.7351	-33.4437	-32.3387	-31.5965	-31.5373	-34.8051	-23.0832	-29.0472	-52.9549	-47.658	-59.5255	-49.7988	-32.2179	-38.7595	-39.5845	-33.5569	-31.1705	-15.8019	-23.1153	-25.8946	-45.4854	-73.5632	-65.4794	-45.3928	-15.7996	-37.6094
-7		-38.2412	-37.4711	-45.0995	-55.1675	-50.2993	-45.8214	-32.4115	-57.6898	-47.0092	-17.2991	-48.724	-40.7186	-43.612	-50.0569	-21.0781	-28.1506	-46.5386	-41.0319	-28.177	-58.4768	-50.5487	-47.0726	-55.4879	-32.7741	-32.7902	-31.3535	-31.7223	-34.3491	-23.6966	-30.8104	-53.6892	-46.9965	-59.3463	-52.4252	-34.1642	-39.0933	-39.1002	-36.0935	-30.832	-16.1912	-22.3441	-25.8413	-45.1185	-70.7182	-63.4187	-42.9748	-15.1272	-36.9299
-2		-38.4078	-36.5498	-43.5948	-54.8922	-49.0683	-44.3019	-31.403	-56.1009	-46.2419	-17.7384	-46.5101	-38.4716	-42.8696	-48.7024	-20.305	-26.7938	-44.5583	-40.4354	-26.7211	-55.3764	-47.692	-44.2807	-52.5286	-32.4772	-33.0678	-30.9751	-31.7556	-34.2541	-24.0353	-30.9828	-52.8041	-45.6631	-57.52	-53.2222	-32.688	-37.8853	-39.2891	-36.9108	-29.6623	-17.1878	-21.9848	-25.4724	-42.857	-68.595	-60.4702	-41.6592	-14.6165	-34.7506
3		-36.9055	-35.0468	-43.0139	-51.8508	-46.7476	-43.0162	-30.1314	-53.7274	-44.0041	-17.4837	-45.7261	-36.835	-43.4498	-46.4068	-19.8981	-25.9801	-43.2828	-38.3395	-25.6014	-52.1011	-44.8559	-42.7578	-49.9836	-31.3581	-32.6514	-29.9198	-29.9108	-33.9334	-22.5664	-31.2402	-53.0296	-44.0728	-54.9086	-53.3912	-32.9675	-38.0798	-36.9216	-35.1165	-28.7133	-17.3887	-20.8488	-24.842	-41.1499	-64.9216	-57.635	-38.0829	-13.8092	-32.8633
8		-35.0804	-33.8698	-41.5369	-50.3085	-45.1319	-40.9141	-28.37	-50.6769	-42.3971	-17.6166	-43.856	-37.0016	-41.85	-43.799	-17.7563	-23.8896	-41.0689	-36.62	-25.1117	-48.8224	-42.4968	-39.7045	-47.2016	-29.8912	-32.1042	-27.8734	-28.7109	-32.7362	-22.5872	-30.0949	-50.0799	-42.8704	-52.4806	-50.8509	-31.1864	-36.7524	-35.8024	-33.8694	-26.8167	-16.698	-19.982	-24.2769	-39.4584	-61.3424	-54.6273	-36.0122	-13.1677	-30.7177
13		-33.1949	-32.0409	-38.9106	-46.8922	-41.9288	-39.0315	-27.3432	-46.4895	-39.9394	-17.0462	-40.7117	-35.0157	-39.8806	-41.0062	-16.6652	-23.5463	-38.7783	-35.3144	-23.0681	-45.2578	-40.0706	-37.5695	-45.2594	-28.4297	-30.7977	-25.893	-27.446	-30.3242	-20.1618	-28.6673	-47.4966	-41.6063	-49.1052	-48.789	-29.7991	-34.3959	-32.9776	-33.7902	-25.9901	-16.6316	-19.3294	-23.6306	-36.6753	-58.4296	-51.3285	-32.9987	-12.073	-28.82
18		-31.9641	-30.3663	-36.2469	-43.1426	-39.1974	-37.5434	-25.7991	-43.0997	-38.6018	-16.1067	-38.3996	-32.5794	-37.891	-38.5221	-15.9045	-21.9448	-35.5566	-33.3747	-21.5486	-42.1709	-37.2723	-35.6112	-43.1754	-26.6384	-28.2246	-24.1521	-25.6145	-29.3638	-20.1603	-27.7397	-45.6809	-39.1031	-46.4928	-46.3905	-27.0321	-32.5424	-31.1952	-31.5102	-24.0255	-15.7663	-18.1901	-22.3081	-35.6052	-54.7615	-47.0417	-30.5879	-11.2115	-27.1677
23		-29.336	-27.8648	-33.0646	-40.1642	-35.7753	-35.7117	-22.7248	-40.1406	-35.9833	-15.8575	-35.4937	-29.9179	-35.8518	-34.9255	-14.8382	-20.4422	-32.8169	-31.8691	-20.0665	-37.9952	-35.2236	-34.0709	-39.6933	-26.7153	-26.4268	-23.3485	-24.1646	-27.4223	-18.4612	-25.7599	-41.7563	-37.0911	-42.1752	-43.0653	-24.321	-30.2832	-27.3578	-29.387	-22.6895	-15.0108	-17.5672	-21.3937	-33.2916	-51.0204	-43.9547	-28.5595	-10.6233	-24.7103
28		-28.0396	-26.2383	-30.1037	-35.9785	-33.2564	-33.9549	-21.6857	-35.5013	-34.3033	-14.2719	-32.9932	-28.1747	-34.0548	-32.5606	-12.5359	-19.9507	-30.2451	-30.7556	-17.4664	-34.0168	-31.9959	-31.4668	-37.1149	-24.2324	-23.9382	-21.191	-21.9998	-25.4597	-17.129	-24.7098	-39.7995	-34.5695	-39.0243	-39.6449	-21.338	-27.7687	-25.8736	-27.5613	-20.8957	-14.1115	-16.5576	-19.4548	-31.225	-48.1534	-41.1508	-26.916	-9.69436	-23.527
33		-25.8904	-23.5207	-28.0347	-34.6816	-30.0948	-32.3376	-19.2954	-32.2126	-31.6501	-12.6162	-30.7767	-26.4261	-31.1165	-30.3649	-11.6521	-19.565	-27.5322	-29.033	-15.5306	-30.6002	-29.468	-29.4636	-34.5699	-23.0144	-21.9553	-18.893	-20.2416	-22.9478	-16.2913	-22.4261	-36.316	-32.5523	-35.1473	-35.9378	-19.4121	-25.5715	-23.046	-25.7247	-19.3709	-13.3482	-15.9621	-18.3779	-29.4145	-43.6041	-37.7187	-25.1272	-9.45275	-21.5722
38		-23.6506	-21.4961	-25.8426	-31.8126	-27.3595	-30.5357	-17.1346	-28.9126	-30.2445	-12.1603	-28.428	-23.9031	-29.19	-25.4491	-9.64899	-18.1094	-25.2806	-27.9288	-13.3434	-27.7129	-27.1165	-27.1917	-32.3451	-20.4902	-20.7046	-16.6001	-17.5235	-20.8869	-15.3438	-21.0075	-34.2264	-30.1329	-32.3335	-32.6216	-16.7188	-23.0161	-21.9027	-23.0681	-17.293	-12.0287	-15.2205	-16.9041	-27.3613	-40.9017	-34.6474	-23.1521	-8.53713	-18.8926
43		-21.588	-19.4441	-23.3989	-27.995	-24.8367	-29.284	-15.3993	-25.7202	-27.19	-11.6047	-26.1784	-21.3616	-26.7181	-24.6975	-8.73709	-16.6021	-22.4849	-26.7544	-11.5186	-25.0599	-24.8482	-25.9276	-29.559	-18.5008	-17.8268	-14.7447	-16.1103	-18.8825	-13.6432	-20.1083	-31.1537	-28.0436	-29.2437	-29.0428	-15.118	-21.4577	-19.1972	-21.1059	-15.9208	-11.3473	-14.4998	-15.4247	-25.4332	-37.1579	-32.0344	-22.6159	-7.16913	-18.0152
48		-19.7931	-17.176	-20.7187	-24.466	-23.0888	-26.9762	-14.5653	-23.1395	-25.7527	-9.506	-23.3725	-19.6929	-25.5521	-19.844	-7.56487	-14.3069	-20.2673	-25.3223	-10.283	-22.8565	-22.5226	-23.4268	-27.1548	-16.3204	-15.769	-12.759	-14.3054	-17.9399	-13.3164	-18.2656	-28.4764	-26.5962	-25.9294	-27.4126	-14.15	-19.603	-16.7004	-18.6144	-14.3294	-9.37883	-13.5791	-14.3394	-23.7209	-34.1527	-29.2802	-20.1833	-6.20352	-14.8655
53		-18.1516	-15.7176	-17.6401	-22.9187	-19.5488	-25.8699	-11.6271	-20.2685	-23.9318	-8.8415	-20.9693	-19.3597	-22.7028	-19.3842	-5.85642	-12.6068	-18.1081	-24.1759	-7.92116	-20.5388	-20.2781	-22.0122	-25.1549	-15.8763	-14.7177	-10.7925	-12.2873	-15.8195	-11.6485	-16.2234	-27.2664	-23.7393	-22.8417	-23.2496	-12.9558	-17.1283	-15.32	-16.9825	-12.7396	-9.01263	-12.3772	-12.9291	-21.9714	-30.6351	-26.8928	-18.2494	-5.84694	-13.6566
Inactivation
-107		1	1	1	1	1	1	1	1	1	1	1	1	1	1	1	1	1	1	1	1	1	1	1	1	1	1	1	1	1	1	1	1	1	1	1	1	1	1	1	1	1	1	1	1	1	1	1	1
-102		0.954966	0.993568	0.987488	1.02265	1.01941	0.972561	1.00472	0.989144	0.991934	1.03717	1.00406	1.03167	1.0127	0.995237	1.02634	1.00143	1.00984	0.979804	0.999514	0.990141	0.996015	1.00245	0.986717	0.999332	1.00583	1.0378	0.980551	0.996982	0.981371	1.00039	1.0138	1.01281	0.993163	1.00183	0.972684	1.01123	1.00113	1.00878	0.997768	1.02126	1.02321	1.01864	0.987838	0.983444	0.993103	0.983655	1.0177	0.988083
-97		0.962084	0.980126	0.983678	1.00698	1.03917	0.964075	1.00038	1.00152	0.987487	1.03165	1.0325	1.02301	1.02555	0.994154	1.0807	1.01268	0.989446	0.976815	1.03741	0.97789	0.967393	0.999073	0.981606	1.0191	1.00226	0.99097	1.01494	1.02673	1.00078	0.979965	1.03243	1.01559	0.996357	1.00183	1.02746	1.05378	0.968749	0.998697	0.985941	1.01171	1.02943	1.02305	0.990132	0.993422	0.973669	0.989508	1.01722	0.979183
-92		0.953721	1.0055	0.970466	1.02043	1.05549	0.969638	0.984315	0.999949	0.972404	1.03128	1.01755	1.03436	1.05387	0.9764	1.05291	0.977252	0.988105	0.983891	1.01096	0.978087	0.973991	1.00383	0.972997	1.02863	1.00925	0.983213	1.04433	1.00604	1.00642	0.972292	1.0609	1.0237	1.0004	1.04153	1.01024	1.06195	0.967433	0.974532	0.972927	1.0082	1.03632	1.04393	0.987991	0.996999	0.984734	0.985525	1.0194	0.969336
-87		0.951679	0.977642	0.981288	1.00366	1.05197	0.949569	1.01963	0.990044	0.969241	1.03229	1.03338	1.03469	1.07247	0.982974	1.01802	1.03408	1.00662	0.980044	0.992982	0.964837	0.962348	0.993769	0.960829	1.03932	1.00075	0.999074	1.04266	0.998163	0.979301	0.938655	1.05258	1.03965	1.00601	1.04346	1.00995	1.06731	0.970942	0.973944	0.970884	1.04656	1.05343	1.0476	0.991772	1.00519	0.974092	0.989095	1.00696	0.971081
-82		0.951806	0.97396	0.98751	0.997779	1.06072	0.952932	0.982102	0.98014	0.974379	1.05833	1.05975	1.04291	1.0535	0.979628	1.06571	0.981533	0.987289	0.964381	0.979055	0.959695	0.961526	0.987498	0.960226	1.04854	1.00095	0.993054	1.12182	0.973578	1.0045	0.945476	1.07861	1.04314	0.996307	1.06124	1.05961	1.08831	0.972331	0.996554	0.948513	0.988652	1.06429	1.05989	0.991682	1.01218	0.969798	0.974912	1.01916	0.987834
-77		0.923944	1.00253	0.991839	0.95609	1.06915	0.943142	1.0026	0.953978	0.965084	1.10617	1.03916	1.05711	1.08576	0.968901	1.04656	0.996307	1.01204	0.975647	1.00324	0.969439	0.956902	0.97332	0.951617	1.03619	1.00196	1.01806	1.15572	0.982502	1.0147	0.949351	1.08705	1.04607	0.998736	1.06709	1.02249	1.09689	0.972038	0.990838	0.971502	0.994326	1.06425	1.09079	0.99818	1.00731	0.973578	0.980206	1.02029	0.974023
-72		0.944721	1.00803	0.961381	0.963187	1.05807	0.940549	0.997594	0.917398	0.96489	1.08989	1.0435	1.05682	1.09559	0.957308	1.06321	0.97616	0.999518	0.97448	0.979865	0.955617	0.957907	0.973044	0.956201	1.04601	0.993265	1.00151	1.11984	0.96776	0.975834	0.954234	1.11175	1.05901	1.00344	1.08357	1.01819	1.10997	0.962974	0.966421	0.948038	1.06359	1.05257	1.09158	0.990901	1.02928	0.962468	0.968306	1.00859	0.970433
-67		0.958732	0.963047	0.979867	0.931395	1.04273	0.938239	0.94515	0.915005	0.969959	1.01012	1.04225	1.04058	1.12051	0.938373	1.04822	0.939646	1.00147	0.958817	0.952119	0.945217	0.945058	0.96557	0.950939	1.04622	0.974969	0.997279	1.15251	0.987489	0.94489	0.943422	1.10758	1.03247	0.999484	1.09525	0.990796	1.10632	0.958441	0.982938	0.918115	1.02378	1.02056	1.06111	0.987094	0.995069	0.95975	0.972289	0.983258	0.92491
-62		0.892698	0.923654	0.932253	0.881542	1.02061	0.921046	0.933122	0.857999	0.958206	0.917104	1.02807	0.984924	1.08141	0.908436	0.923164	0.87266	0.971813	0.915333	0.919622	0.937962	0.94493	0.936051	0.933132	1.00218	0.960945	0.92	1.05964	0.926028	0.941889	0.939314	1.07839	1.02434	0.966181	1.10855	0.837441	1.05205	0.923828	0.950872	0.878455	0.997298	1.01337	1.0297	0.975931	0.953375	0.950707	0.955507	0.891708	0.874302
-57		0.814822	0.83564	0.833078	0.779845	0.931712	0.908427	0.841128	0.789417	0.923676	0.754071	0.921788	0.882896	0.995592	0.841101	0.753217	0.737849	0.927544	0.861441	0.826613	0.873909	0.909545	0.862577	0.910697	0.913334	0.898417	0.810593	0.96635	0.769466	0.84238	0.856501	1.01498	0.959797	0.902585	1.03404	0.614757	0.947323	0.826236	0.92116	0.806545	0.938305	0.932827	0.879764	0.943084	0.904284	0.921167	0.928379	0.751023	0.773385
-52		0.698423	0.680286	0.663608	0.63372	0.747623	0.816209	0.676049	0.688859	0.859962	0.527739	0.777656	0.670201	0.788602	0.700586	0.506737	0.496516	0.806881	0.746788	0.656734	0.765751	0.838902	0.755009	0.836985	0.757975	0.800151	0.579624	0.668931	0.593482	0.688642	0.769502	0.849229	0.817846	0.755315	0.915322	0.411372	0.69967	0.649512	0.859214	0.615655	0.817437	0.787434	0.672412	0.827034	0.754692	0.836477	0.822198	0.506547	0.59992
-47		0.503638	0.423254	0.421161	0.393774	0.501326	0.677081	0.45535	0.504257	0.692633	0.276382	0.506515	0.420168	0.487489	0.477719	0.296593	0.269202	0.604423	0.538469	0.431201	0.538348	0.688935	0.53508	0.67911	0.516197	0.647198	0.32903	0.369227	0.355249	0.482329	0.573494	0.525584	0.552331	0.543085	0.67774	0.187055	0.343619	0.410285	0.682076	0.356037	0.641989	0.450182	0.373505	0.661348	0.497015	0.658053	0.693625	0.253171	0.404592
-42		0.305662	0.199539	0.206511	0.1849	0.210134	0.447291	0.197027	0.256039	0.441424	0.128807	0.238299	0.183006	0.194761	0.212298	0.0822104	0.120792	0.3311	0.238408	0.202159	0.291603	0.417276	0.262482	0.423521	0.255038	0.424881	0.12741	0.191776	0.151312	0.253195	0.298392	0.23989	0.28642	0.271434	0.346519	0.0783848	0.144145	0.184839	0.430679	0.172224	0.292624	0.175946	0.142493	0.362631	0.233997	0.400135	0.467055	0.091278	0.169725
-37		0.112537	0.0718658	0.0815673	0.0730771	0.0701968	0.20155	0.0678888	0.0933038	0.197978	0.0635753	0.100808	0.0809125	0.0581983	0.0814471	0.0449659	0.0690842	0.118862	0.101429	0.0868016	0.106373	0.178041	0.0905308	0.169122	0.074461	0.231415	0.0641389	0.0756977	0.0705599	0.120207	0.139043	0.0802332	0.0885777	0.0935722	0.132305	0.0648011	0.0483168	0.0801564	0.212944	0.0546689	0.16401	0.0653761	0.064299	0.126405	0.0718055	0.155176	0.209885	0.00627387	0.0402373
-32		0.0462147	0.042321	0.0378754	0.0327159	0.0283422	0.0750566	0.0429657	0.0394876	0.0706748	0.0666115	0.0448672	0.0330835	0.0185283	0.0337755	0.00484481	0.0594309	0.0503633	0.0328708	0.0470175	0.0355885	0.0600782	0.0316493	0.0600075	0.0340122	0.146368	0.0573661	0.0540257	0.0469816	0.0678396	0.0502228	0.0348743	0.0362958	0.0352331	0.0374609	0.044908	0.0211533	0.0436785	0.0941374	0.0517716	0.0940286	0.0344105	0.0287076	0.055814	0.03307	0.0489392	0.0819915	0.00313693	0.016429
-27		0.0370548	0.03926	0.029376	0.0331775	0.0229373	0.0313993	0.0336316	0.0264451	0.0362835	0.0873125	0.0273331	0.0320696	0.00583153	0.027851	0.033081	0.072274	0.0342177	0.0412173	0.0496626	0.0225356	0.0345811	0.0227954	0.0332303	0.0322887	0.101483	0.0576556	0.0654483	0.0405074	0.0520052	0.0509591	0.0293891	0.0225312	0.0193466	0.0185257	0.0599762	0.0160859	0.0419971	0.0682076	0.0389475	0.0825903	0.0213053	0.026566	0.0208902	0.0250123	0.0216493	0.0401214	-0.0156847	0.0157559
-22		0.0351717	0.0395262	0.029624	0.0293116	0.0183937	0.031855	0.0373364	0.0264194	0.0317395	0.0848284	0.0259332	0.0277496	0.00957619	0.0285203	0.0272521	0.0616973	0.025967	0.0409768	0.0565722	0.0218641	0.0237608	0.0280999	0.0229024	0.031339	0.0847449	0.047178	0.0508768	0.0387577	0.0546442	0.0467351	0.0238433	0.0199726	0.0242706	0.0215852	0.0591597	0.013788	0.0368435	0.0595083	0.0499668	0.06845	0.0171116	0.0166484	0.0167762	0.0200602	0.0180182	0.0343898	-0.0240726	0.00211907
[truncated: 95 more columns]
