# Supplementary material for: Adjusting the neuron to astrocyte ratio with cytostatics in hippocampal cell cultures from postnatal rats: A comparison of cytarabino furanoside (AraC) and 5-fluoro-2’-deoxyuridine (FUdR)
Source: PLoS One. 2022 Mar 9;17(3):e0265084. doi: 10.1371/journal.pone.0265084 (PMC8906639; doi:10.1371/journal.pone.0265084)
Supplement: S2 File — (ZIP) [file pone.0265084.s002.zip]

Archive with 5 entries (5 files):
- S2_Description of Automated Analysis.pdf
- S2_FDUR_AraC.cppipe
- S2_FDUR_AraC_convertIX51tograyscale.cppipe
- S2_ResultTable_ExperimentalImages.csv
- S2_ResultTable_TrainingSet.csv
