# Supplementary material for: Adjusting the neuron to astrocyte ratio with cytostatics in hippocampal cell cultures from postnatal rats: A comparison of cytarabino furanoside (AraC) and 5-fluoro-2’-deoxyuridine (FUdR)
Source: PLoS One. 2022 Mar 9;17(3):e0265084. doi: 10.1371/journal.pone.0265084 (PMC8906639; doi:10.1371/journal.pone.0265084)
Supplement: S2 File — (ZIP) [file pone.0265084.s002.zip › S2_FDUR_AraC_convertIX51tograyscale.cppipe]

CellProfiler Pipeline: http://www.cellprofiler.org
Version:5
DateRevision:421
GitHash:
ModuleCount:12
HasImagePlaneDetails:False

Images:[module_num:1|svn_version:'Unknown'|variable_revision_number:2|show_window:False|notes:['To begin creating your project, use the Images module to compile a list of files and/or folders that you want to analyze. You can also specify a set of rules to include only the desired files in your selected folders.']|batch_state:array([], dtype=uint8)|enabled:True|wants_pause:False]
    :
    Filter images?:Images only
    Select the rule criteria:and (file does contain "") (directory doesnot containregexp "[\\\\/]\\.")

Metadata:[module_num:2|svn_version:'Unknown'|variable_revision_number:6|show_window:False|notes:['The Metadata module optionally allows you to extract information describing your images (i.e, metadata) which will be stored along with your measurements. This information can be contained in the file name and/or location, or in an external file.']|batch_state:array([], dtype=uint8)|enabled:True|wants_pause:False]
    Extract metadata?:Yes
    Metadata data type:Text
    Metadata types:{}
    Extraction method count:1
    Metadata extraction method:Extract from file/folder names
    Metadata source:File name
    Regular expression to extract from file name:^(?P<section>[0-9]{1,4})_(?P<type>[A-Z]{1})
    Regular expression to extract from folder name:(?P<Date>[0-9]{4}_[0-9]{2}_[0-9]{2})$
    Extract metadata from:All images
    Select the filtering criteria:and (file does contain "")
    Metadata file location:Elsewhere...|
    Match file and image metadata:[]
    Use case insensitive matching?:No
    Metadata file name:None
    Does cached metadata exist?:No

NamesAndTypes:[module_num:3|svn_version:'Unknown'|variable_revision_number:8|show_window:False|notes:['The NamesAndTypes module allows you to assign a meaningful name to each image by which other modules will refer to it.']|batch_state:array([], dtype=uint8)|enabled:True|wants_pause:False]
    Assign a name to:Images matching rules
    Select the image type:Grayscale image
    Name to assign these images:DNA
    Match metadata:[{'b3_tubulin': 'type', 'gfap': 'type', 'hoechst': 'type', 'phase_contrast': 'type'}]
    Image set matching method:Order
    Set intensity range from:Image metadata
    Assignments count:4
    Single images count:0
    Maximum intensity:255.0
    Process as 3D?:No
    Relative pixel spacing in X:1.0
    Relative pixel spacing in Y:1.0
    Relative pixel spacing in Z:1.0
    Select the rule criteria:and (metadata does type "P")
    Name to assign these images:phase_contrast
    Name to assign these objects:Cell
    Select the image type:Color image
    Set intensity range from:Image bit-depth
    Maximum intensity:255.0
    Select the rule criteria:and (metadata does type "H")
    Name to assign these images:hoechst
    Name to assign these objects:Nucleus
    Select the image type:Color image
    Set intensity range from:Image bit-depth
    Maximum intensity:255.0
    Select the rule criteria:and (metadata does type "G")
    Name to assign these images:gfap
    Name to assign these objects:Cytoplasm
    Select the image type:Color image
    Set intensity range from:Image bit-depth
    Maximum intensity:255.0
    Select the rule criteria:and (metadata does type "T")
    Name to assign these images:b3_tubulin
    Name to assign these objects:Speckle
    Select the image type:Color image
    Set intensity range from:Image bit-depth
    Maximum intensity:255.0

Groups:[module_num:4|svn_version:'Unknown'|variable_revision_number:2|show_window:False|notes:['The Groups module optionally allows you to split your list of images into image subsets (groups) which will be processed independently of each other. Examples of groupings include screening batches, microtiter plates, time-lapse movies, etc.']|batch_state:array([], dtype=uint8)|enabled:True|wants_pause:False]
    Do you want to group your images?:Yes
    grouping metadata count:1
    Metadata category:section

ColorToGray:[module_num:5|svn_version:'Unknown'|variable_revision_number:4|show_window:False|notes:[]|batch_state:array([], dtype=uint8)|enabled:True|wants_pause:False]
    Select the input image:b3_tubulin
    Conversion method:Split
    Image type:RGB
    Name the output image:b3_tubulin_gray
    Relative weight of the red channel:1.0
    Relative weight of the green channel:1.0
    Relative weight of the blue channel:1.0
    Convert red to gray?:No
    Name the output image:b3_tubulin_Red
    Convert green to gray?:Yes
    Name the output image:b3_tubulin_Green
    Convert blue to gray?:No
    Name the output image:b3_tubulin_Blue
    Convert hue to gray?:Yes
    Name the output image:OrigHue
    Convert saturation to gray?:Yes
    Name the output image:OrigSaturation
    Convert value to gray?:Yes
    Name the output image:OrigValue
    Channel count:1
    Channel number:1
    Relative weight of the channel:1.0
    Image name:Channel1

ColorToGray:[module_num:6|svn_version:'Unknown'|variable_revision_number:4|show_window:False|notes:[]|batch_state:array([], dtype=uint8)|enabled:True|wants_pause:False]
    Select the input image:gfap
    Conversion method:Split
    Image type:RGB
    Name the output image:OrigGray
    Relative weight of the red channel:1.0
    Relative weight of the green channel:1.0
    Relative weight of the blue channel:1.0
    Convert red to gray?:Yes
    Name the output image:gfap_Red
    Convert green to gray?:No
    Name the output image:gfap_Green
    Convert blue to gray?:No
    Name the output image:gfap_Blue
    Convert hue to gray?:Yes
    Name the output image:OrigHue
    Convert saturation to gray?:Yes
    Name the output image:OrigSaturation
    Convert value to gray?:Yes
    Name the output image:OrigValue
    Channel count:1
    Channel number:1
    Relative weight of the channel:1.0
    Image name:Channel1

ColorToGray:[module_num:7|svn_version:'Unknown'|variable_revision_number:4|show_window:False|notes:[]|batch_state:array([], dtype=uint8)|enabled:True|wants_pause:False]
    Select the input image:hoechst
    Conversion method:Split
    Image type:RGB
    Name the output image:OrigGray
    Relative weight of the red channel:1.0
    Relative weight of the green channel:1.0
    Relative weight of the blue channel:1.0
    Convert red to gray?:No
    Name the output image:hoechst_Red
    Convert green to gray?:No
    Name the output image:hoechst_Green
    Convert blue to gray?:Yes
    Name the output image:hoechst_Blue
    Convert hue to gray?:Yes
    Name the output image:OrigHue
    Convert saturation to gray?:Yes
    Name the output image:OrigSaturation
    Convert value to gray?:Yes
    Name the output image:OrigValue
    Channel count:1
    Channel number:1
    Relative weight of the channel:1.0
    Image name:Channel1

ColorToGray:[module_num:8|svn_version:'Unknown'|variable_revision_number:4|show_window:False|notes:[]|batch_state:array([], dtype=uint8)|enabled:True|wants_pause:False]
    Select the input image:phase_contrast
    Conversion method:Combine
    Image type:RGB
    Name the output image:pc_Gray
    Relative weight of the red channel:1.0
    Relative weight of the green channel:1.0
    Relative weight of the blue channel:1.0
    Convert red to gray?:Yes
    Name the output image:OrigRed
    Convert green to gray?:Yes
    Name the output image:OrigGreen
    Convert blue to gray?:Yes
    Name the output image:OrigBlue
    Convert hue to gray?:Yes
    Name the output image:OrigHue
    Convert saturation to gray?:Yes
    Name the output image:OrigSaturation
    Convert value to gray?:Yes
    Name the output image:OrigValue
    Channel count:1
    Channel number:1
    Relative weight of the channel:1.0
    Image name:Channel1

SaveImages:[module_num:9|svn_version:'Unknown'|variable_revision_number:16|show_window:False|notes:[]|batch_state:array([], dtype=uint8)|enabled:True|wants_pause:False]
    Select the type of image to save:Image
    Select the image to save:b3_tubulin_Green
    Select method for constructing file names:From image filename
    Select image name for file prefix:b3_tubulin
    Enter single file name:OrigBlue
    Number of digits:4
    Append a suffix to the image file name?:No
    Text to append to the image name:
    Saved file format:tiff
    Output file location:Default Output Folder|F:\\FDUR_AraC\\image_analysis\\AraC_FUdR_Bilder\\IX51_converted2grayscale
    Image bit depth:16-bit integer
    Overwrite existing files without warning?:No
    When to save:Every cycle
    Record the file and path information to the saved image?:No
    Create subfolders in the output folder?:No
    Base image folder:Elsewhere...|
    How to save the series:T (Time)
    Save with lossless compression?:Yes

SaveImages:[module_num:10|svn_version:'Unknown'|variable_revision_number:16|show_window:False|notes:[]|batch_state:array([], dtype=uint8)|enabled:True|wants_pause:False]
    Select the type of image to save:Image
    Select the image to save:gfap_Red
    Select method for constructing file names:From image filename
    Select image name for file prefix:gfap
    Enter single file name:OrigBlue
    Number of digits:4
    Append a suffix to the image file name?:No
    Text to append to the image name:
    Saved file format:tiff
    Output file location:Default Output Folder|F:\\FDUR_AraC\\image_analysis\\AraC_FUdR_Bilder\\IX51_converted2grayscale
    Image bit depth:16-bit integer
    Overwrite existing files without warning?:No
    When to save:Every cycle
    Record the file and path information to the saved image?:No
    Create subfolders in the output folder?:No
    Base image folder:Elsewhere...|
    How to save the series:T (Time)
    Save with lossless compression?:Yes

SaveImages:[module_num:11|svn_version:'Unknown'|variable_revision_number:16|show_window:False|notes:[]|batch_state:array([], dtype=uint8)|enabled:True|wants_pause:False]
    Select the type of image to save:Image
    Select the image to save:hoechst_Blue
    Select method for constructing file names:From image filename
    Select image name for file prefix:hoechst
    Enter single file name:OrigBlue
    Number of digits:4
    Append a suffix to the image file name?:No
    Text to append to the image name:
    Saved file format:tiff
    Output file location:Default Output Folder|F:\\FDUR_AraC\\image_analysis\\AraC_FUdR_Bilder\\IX51_converted2grayscale
    Image bit depth:16-bit integer
    Overwrite existing files without warning?:No
    When to save:Every cycle
    Record the file and path information to the saved image?:No
    Create subfolders in the output folder?:No
    Base image folder:Elsewhere...|
    How to save the series:T (Time)
    Save with lossless compression?:Yes

SaveImages:[module_num:12|svn_version:'Unknown'|variable_revision_number:16|show_window:False|notes:[]|batch_state:array([], dtype=uint8)|enabled:True|wants_pause:False]
    Select the type of image to save:Image
    Select the image to save:pc_Gray
    Select method for constructing file names:From image filename
    Select image name for file prefix:phase_contrast
    Enter single file name:OrigBlue
    Number of digits:4
    Append a suffix to the image file name?:No
    Text to append to the image name:
    Saved file format:tiff
    Output file location:Default Output Folder|F:\\FDUR_AraC\\image_analysis\\AraC_FUdR_Bilder\\IX51_converted2grayscale
    Image bit depth:16-bit integer
    Overwrite existing files without warning?:No
    When to save:Every cycle
    Record the file and path information to the saved image?:No
    Create subfolders in the output folder?:No
    Base image folder:Elsewhere...|
    How to save the series:T (Time)
    Save with lossless compression?:Yes
