# Supplementary material for: Adjusting the neuron to astrocyte ratio with cytostatics in hippocampal cell cultures from postnatal rats: A comparison of cytarabino furanoside (AraC) and 5-fluoro-2’-deoxyuridine (FUdR)
Source: PLoS One. 2022 Mar 9;17(3):e0265084. doi: 10.1371/journal.pone.0265084 (PMC8906639; doi:10.1371/journal.pone.0265084)
Supplement: S2 File — (ZIP) [file pone.0265084.s002.zip › S2_ResultTable_ExperimentalImages.csv]

ImageNumber	Image_Metadata_section	Total Cell Count	number of cells	B3tubulin Cell Count	Error_too_many Cell Count	Error_clumps Cell Count	Error_debris Cell Count	Unstained Cell Count	Gfap Cell Count	Error_no_cell Cell Count	filename	age	treatment	dish	field no
111	6001	485	33	21	0	1	6	0	12	445	6001_H.tif	P0-2	4A	4A1	1
112	6002	299	60	41	2	2	7	0	17	230	6002_H.tif	P0-2	4A	4A1	2
113	6003	421	34	25	0	0	0	0	9	387	6003_H.tif	P0-2	4A	4A1	3
114	6004	419	37	27	0	1	2	1	9	379	6004_H.tif	P0-2	4A	4A1	4
115	6005	467	25	13	0	1	7	1	11	434	6005_H.tif	P0-2	4A	4A1	5
116	6006	364	48	29	1	2	6	0	18	308	6006_H.tif	P0-2	4A	4A1	6
117	6007	304	76	60	0	1	4	1	15	223	6007_H.tif	P0-2	4A	4A1	7
118	6008	379	49	40	1	4	3	0	8	323	6008_H.tif	P0-2	4A	4A1	8
119	6009	459	54	34	1	4	1	2	17	400	6009_H.tif	P0-2	4A	4A1	9
120	6010	405	28	20	0	1	2	0	8	374	6010_H.tif	P0-2	4A	4A1	10
121	6011	444	17	8	0	1	1	0	9	425	6011_H.tif	P0-2	4A	4A2	1
122	6012	103	52	37	1	2	13	1	13	36	6012_H.tif	P0-2	4A	4A2	2
123	6013	480	21	14	0	2	5	0	7	452	6013_H.tif	P0-2	4A	4A2	3
124	6014	105	12	10	1	0	2	0	1	91	6014_H.tif	P0-2	4A	4A2	4
125	6015	246	33	20	0	0	4	1	12	209	6015_H.tif	P0-2	4A	4A2	5
126	6016	248	22	18	0	1	3	0	4	222	6016_H.tif	P0-2	4A	4A2	6
127	6017	405	38	34	0	0	3	0	4	364	6017_H.tif	P0-2	4A	4A2	7
128	6018	363	49	36	0	1	2	0	13	311	6018_H.tif	P0-2	4A	4A2	8
129	6019	504	48	36	0	3	12	0	12	441	6019_H.tif	P0-2	4A	4A2	9
130	6020	427	55	29	0	1	1	1	25	370	6020_H.tif	P0-2	4A	4A2	10
131	6021	489	26	16	1	1	3	0	9	459	6021_H.tif	P0-2	4A	4A3	1
132	6022	502	15	12	0	1	3	0	3	483	6022_H.tif	P0-2	4A	4A3	2
133	6023	423	49	40	0	4	9	0	9	361	6023_H.tif	P0-2	4A	4A3	3
134	6024	513	35	14	1	1	4	0	20	473	6024_H.tif	P0-2	4A	4A3	4
135	6025	474	36	23	0	4	2	0	13	432	6025_H.tif	P0-2	4A	4A3	5
136	6026	463	27	19	0	2	1	1	7	433	6026_H.tif	P0-2	4A	4A3	6
137	6027	475	37	23	1	1	3	0	13	434	6027_H.tif	P0-2	4A	4A3	7
138	6028	411	62	38	0	5	6	0	24	338	6028_H.tif	P0-2	4A	4A3	8
139	6029	497	81	70	1	4	5	0	10	407	6029_H.tif	P0-2	4A	4A3	9
140	6030	465	62	50	0	2	3	0	12	398	6030_H.tif	P0-2	4A	4A3	10
141	6031	32	24	19	0	1	3	0	5	4	6031_H.tif	P0-2	50F	50F1	1
142	6032	409	20	19	0	0	3	0	1	386	6032_H.tif	P0-2	50F	50F1	2
143	6033	117	62	50	0	4	8	0	12	43	6033_H.tif	P0-2	50F	50F1	3
144	6034	366	6	6	0	0	3	0	0	357	6034_H.tif	P0-2	50F	50F1	4
145	6035	271	21	18	0	0	2	0	3	248	6035_H.tif	P0-2	50F	50F1	5
146	6036	87	66	59	1	2	7	1	5	12	6036_H.tif	P0-2	50F	50F1	6
147	6037	82	49	37	0	3	4	2	10	26	6037_H.tif	P0-2	50F	50F1	7
148	6038	363	53	44	0	1	3	1	8	306	6038_H.tif	P0-2	50F	50F1	8
149	6039	276	40	33	0	0	8	0	7	228	6039_H.tif	P0-2	50F	50F1	9
150	6040	53	44	41	0	5	4	0	3	0	6040_H.tif	P0-2	50F	50F1	10
151	6041	463	11	9	0	1	2	0	2	449	6041_H.tif	P0-2	50F	50F2	1
152	6042	401	27	24	0	1	3	0	3	370	6042_H.tif	P0-2	50F	50F2	2
153	6043	506	18	16	0	2	3	0	2	483	6043_H.tif	P0-2	50F	50F2	3
154	6044	406	64	47	1	1	6	6	10	335	6044_H.tif	P0-2	50F	50F2	4
155	6045	472	23	20	0	1	4	1	2	444	6045_H.tif	P0-2	50F	50F2	5
156	6046	432	64	56	0	1	5	1	7	362	6046_H.tif	P0-2	50F	50F2	6
157	6047	304	63	58	0	7	8	1	4	226	6047_H.tif	P0-2	50F	50F2	7
158	6048	397	73	67	0	2	5	0	6	317	6048_H.tif	P0-2	50F	50F2	8
159	6049	466	42	37	1	4	7	0	4	413	6049_H.tif	P0-2	50F	50F2	9
160	6050	210	136	126	0	15	8	0	10	51	6050_H.tif	P0-2	50F	50F2	10
161	6051	531	20	17	0	0	5	1	2	506	6051_H.tif	P0-2	50F	50F3	1
162	6052	374	18	17	0	1	5	0	1	350	6052_H.tif	P0-2	50F	50F3	2
163	6053	483	34	32	0	2	1	0	2	446	6053_H.tif	P0-2	50F	50F3	3
164	6054	490	39	34	2	1	3	0	3	447	6054_H.tif	P0-2	50F	50F3	4
165	6055	460	17	15	0	0	5	0	2	438	6055_H.tif	P0-2	50F	50F3	5
166	6056	481	68	63	0	3	7	0	5	403	6056_H.tif	P0-2	50F	50F3	6
167	6057	339	54	50	0	3	4	0	4	278	6057_H.tif	P0-2	50F	50F3	7
168	6058	505	41	35	0	2	4	0	6	458	6058_H.tif	P0-2	50F	50F3	8
169	6059	512	44	42	0	1	2	0	2	465	6059_H.tif	P0-2	50F	50F3	9
170	6060	430	39	35	0	3	2	0	4	386	6060_H.tif	P0-2	50F	50F3	10
171	6061	440	45	30	0	2	1	0	15	392	6061_H.tif	P0-2	6A	6A1	1
172	6062	489	41	32	0	4	4	0	9	440	6062_H.tif	P0-2	6A	6A1	2
173	6063	476	26	22	0	0	3	0	4	447	6063_H.tif	P0-2	6A	6A1	3
174	6064	514	42	30	0	2	3	1	11	467	6064_H.tif	P0-2	6A	6A1	4
175	6065	480	40	33	0	0	6	0	7	434	6065_H.tif	P0-2	6A	6A1	5
176	6066	465	53	40	0	1	3	0	13	408	6066_H.tif	P0-2	6A	6A1	6
177	6067	448	75	65	0	2	3	0	10	368	6067_H.tif	P0-2	6A	6A1	7
178	6068	449	46	39	0	1	3	0	7	399	6068_H.tif	P0-2	6A	6A1	8
179	6069	457	65	57	1	5	2	0	7	385	6069_H.tif	P0-2	6A	6A1	9
180	6070	346	40	29	0	3	2	0	11	301	6070_H.tif	P0-2	6A	6A1	10
181	6071	520	49	37	0	3	1	0	12	467	6071_H.tif	P0-2	6A	6A2	1
182	6072	251	30	21	0	1	4	0	9	216	6072_H.tif	P0-2	6A	6A2	2
183	6073	471	33	27	1	1	3	0	5	434	6073_H.tif	P0-2	6A	6A2	3
184	6074	407	26	24	0	0	2	0	2	379	6074_H.tif	P0-2	6A	6A2	4
185	6075	399	34	20	1	3	1	0	13	361	6075_H.tif	P0-2	6A	6A2	5
186	6076	442	52	39	0	1	5	0	13	384	6076_H.tif	P0-2	6A	6A2	6
187	6077	505	88	69	2	7	6	0	17	404	6077_H.tif	P0-2	6A	6A2	7
188	6078	429	53	48	1	0	4	0	4	372	6078_H.tif	P0-2	6A	6A2	8
189	6079	437	69	57	1	1	0	0	11	367	6079_H.tif	P0-2	6A	6A2	9
190	6080	417	108	92	0	4	4	1	15	301	6080_H.tif	P0-2	6A	6A2	10
191	6081	380	31	20	1	0	4	0	10	345	6081_H.tif	P0-2	6A	6A3	1
192	6082	271	23	17	0	1	2	0	6	245	6082_H.tif	P0-2	6A	6A3	2
193	6083	298	23	22	0	1	2	0	1	272	6083_H.tif	P0-2	6A	6A3	3
194	6084	344	19	13	1	0	1	0	5	324	6084_H.tif	P0-2	6A	6A3	4
195	6085	502	46	40	0	3	4	0	6	449	6085_H.tif	P0-2	6A	6A3	5
196	6086	485	55	46	0	1	9	0	9	420	6086_H.tif	P0-2	6A	6A3	6
197	6087	425	30	28	0	2	3	0	2	390	6087_H.tif	P0-2	6A	6A3	7
198	6088	287	42	29	2	2	2	0	11	241	6088_H.tif	P0-2	6A	6A3	8
199	6089	467	73	57	1	2	5	0	15	387	6089_H.tif	P0-2	6A	6A3	9
200	6090	460	52	43	0	6	3	0	9	399	6090_H.tif	P0-2	6A	6A3	10
201	6091	61	42	40	0	3	1	0	2	15	6091_H.tif	P0-2	75F	75F1	1
202	6092	263	28	23	1	2	3	0	4	230	6092_H.tif	P0-2	75F	75F1	2
203	6093	39	32	26	0	2	4	1	5	1	6093_H.tif	P0-2	75F	75F1	3
204	6094	20	11	9	0	2	1	0	2	6	6094_H.tif	P0-2	75F	75F1	4
205	6095	263	35	29	0	1	2	0	6	225	6095_H.tif	P0-2	75F	75F1	5
206	6096	379	38	32	1	0	10	0	5	331	6096_H.tif	P0-2	75F	75F1	6
207	6097	93	69	64	0	5	9	1	4	10	6097_H.tif	P0-2	75F	75F1	7
208	6098	80	33	28	0	3	1	0	5	43	6098_H.tif	P0-2	75F	75F1	8
209	6099	524	24	22	0	3	4	0	2	493	6099_H.tif	P0-2	75F	75F1	9
210	6100	56	41	31	1	3	6	1	8	6	6100_H.tif	P0-2	75F	75F1	10
211	6101	469	14	11	0	0	2	0	3	453	6101_H.tif	P0-2	75F	75F2	1
212	6102	339	8	8	0	1	2	0	0	328	6102_H.tif	P0-2	75F	75F2	2
213	6103	272	15	15	0	0	2	0	0	255	6103_H.tif	P0-2	75F	75F2	3
214	6104	497	15	12	0	2	4	0	3	476	6104_H.tif	P0-2	75F	75F2	4
215	6105	409	14	12	0	0	2	0	2	393	6105_H.tif	P0-2	75F	75F2	5
216	6106	388	35	33	0	1	3	0	2	349	6106_H.tif	P0-2	75F	75F2	6
217	6107	435	50	46	0	1	6	0	4	378	6107_H.tif	P0-2	75F	75F2	7
218	6108	489	81	78	0	6	6	0	3	396	6108_H.tif	P0-2	75F	75F2	8
219	6109	505	37	32	1	1	6	0	4	461	6109_H.tif	P0-2	75F	75F2	9
220	6110	249	51	49	0	5	2	0	2	191	6110_H.tif	P0-2	75F	75F2	10
221	6111	450	30	27	0	1	6	0	3	413	6111_H.tif	P0-2	75F	75F3	1
222	6112	327	17	15	0	5	2	0	2	303	6112_H.tif	P0-2	75F	75F3	2
223	6113	430	12	9	0	0	0	0	3	418	6113_H.tif	P0-2	75F	75F3	3
224	6114	473	25	21	0	0	3	1	3	445	6114_H.tif	P0-2	75F	75F3	4
225	6115	419	14	11	0	0	1	0	3	404	6115_H.tif	P0-2	75F	75F3	5
226	6116	500	66	59	0	9	6	0	7	419	6116_H.tif	P0-2	75F	75F3	6
227	6117	322	104	92	0	6	10	2	10	202	6117_H.tif	P0-2	75F	75F3	7
228	6118	455	62	60	0	4	5	0	2	384	6118_H.tif	P0-2	75F	75F3	8
229	6119	481	80	74	0	6	5	0	6	390	6119_H.tif	P0-2	75F	75F3	9
230	6120	486	66	58	1	6	3	0	7	411	6120_H.tif	P0-2	75F	75F3	10
231	6121	433	116	72	7	2	3	12	25	312	6121_H.tif	P0-2	K	K1	1
232	6122	467	56	39	1	1	2	7	9	408	6122_H.tif	P0-2	K	K1	2
233	6123	503	56	42	2	3	4	3	9	440	6123_H.tif	P0-2	K	K1	3
234	6124	449	29	21	0	0	3	0	8	417	6124_H.tif	P0-2	K	K1	4
235	6125	445	1	0	0	0	5	0	1	439	6125_H.tif	P0-2	K	K1	5
236	6126	348	67	54	1	3	7	0	12	271	6126_H.tif	P0-2	K	K1	6
237	6127	455	115	80	6	4	8	4	25	328	6127_H.tif	P0-2	K	K1	7
238	6128	464	62	47	2	4	2	2	11	396	6128_H.tif	P0-2	K	K1	8
239	6129	478	82	63	1	2	1	2	16	393	6129_H.tif	P0-2	K	K1	9
240	6130	493	76	59	1	5	5	7	9	407	6130_H.tif	P0-2	K	K1	10
241	6131	238	50	20	2	2	1	0	28	185	6131_H.tif	P0-2	K	K2	1
242	6132	432	52	42	0	4	4	1	9	372	6132_H.tif	P0-2	K	K2	2
243	6133	482	31	13	0	5	1	0	18	445	6133_H.tif	P0-2	K	K2	3
244	6134	481	76	52	2	3	1	4	18	401	6134_H.tif	P0-2	K	K2	4
245	6135	366	20	2	1	25	3	0	17	318	6135_H.tif	P0-2	K	K2	5
246	6136	432	55	37	3	1	0	4	11	376	6136_H.tif	P0-2	K	K2	6
247	6137	457	80	50	0	3	2	8	22	372	6137_H.tif	P0-2	K	K2	7
248	6138	427	129	102	2	4	5	6	19	289	6138_H.tif	P0-2	K	K2	8
249	6139	415	79	34	2	1	2	15	28	333	6139_H.tif	P0-2	K	K2	9
250	6140	462	61	35	0	3	1	10	16	397	6140_H.tif	P0-2	K	K2	10
251	6141	512	63	45	1	4	4	1	16	441	6141_H.tif	P0-2	K	K3	1
252	6142	527	40	21	0	0	0	5	14	487	6142_H.tif	P0-2	K	K3	2
253	6143	495	54	42	0	0	1	1	11	440	6143_H.tif	P0-2	K	K3	3
254	6144	351	29	15	0	2	1	1	13	319	6144_H.tif	P0-2	K	K3	4
255	6145	526	48	37	1	1	2	4	6	475	6145_H.tif	P0-2	K	K3	5
256	6146	439	95	63	2	7	0	9	21	337	6146_H.tif	P0-2	K	K3	6
257	6147	205	164	115	18	9	9	0	31	23	6147_H.tif	P0-2	K	K3	7
258	6148	416	114	75	3	4	1	11	25	297	6148_H.tif	P0-2	K	K3	8
259	6149	190	145	100	0	9	3	17	28	33	6149_H.tif	P0-2	K	K3	9
260	6150	398	92	69	2	3	5	6	15	298	6150_H.tif	P0-2	K	K3	10
261	6151	71	41	38	0	4	1	0	3	25	6151_H.tif	P0-2	10A	10A1	1
262	6152	512	41	34	2	1	8	0	5	462	6152_H.tif	P0-2	10A	10A1	2
263	6153	108	40	33	1	2	4	0	6	62	6153_H.tif	P0-2	10A	10A1	3
264	6154	400	39	30	0	2	6	0	9	353	6154_H.tif	P0-2	10A	10A1	4
265	6155	507	40	34	0	0	2	0	6	465	6155_H.tif	P0-2	10A	10A1	5
266	6156	491	67	48	0	5	0	0	19	419	6156_H.tif	P0-2	10A	10A1	6
267	6157	219	71	57	0	9	7	1	13	132	6157_H.tif	P0-2	10A	10A1	7
268	6158	248	48	43	0	2	4	0	5	194	6158_H.tif	P0-2	10A	10A1	8
269	6159	389	41	37	0	1	6	0	4	341	6159_H.tif	P0-2	10A	10A1	9
270	6160	169	70	57	2	10	8	0	11	81	6160_H.tif	P0-2	10A	10A1	10
271	6161	469	42	30	0	2	5	0	12	420	6161_H.tif	P0-2	10A	10A2	1
272	6162	387	81	51	1	4	4	2	27	298	6162_H.tif	P0-2	10A	10A2	2
273	6163	478	49	31	1	1	5	0	17	423	6163_H.tif	P0-2	10A	10A2	3
274	6164	490	28	14	1	3	4	0	13	455	6164_H.tif	P0-2	10A	10A2	4
275	6165	213	32	24	0	1	1	0	8	179	6165_H.tif	P0-2	10A	10A2	5
276	6166	389	30	24	0	3	3	0	6	353	6166_H.tif	P0-2	10A	10A2	6
277	6167	491	27	17	0	1	2	0	10	461	6167_H.tif	P0-2	10A	10A2	7
278	6168	515	49	37	3	6	9	1	8	451	6168_H.tif	P0-2	10A	10A2	8
279	6169	430	41	24	1	1	4	2	14	384	6169_H.tif	P0-2	10A	10A2	9
280	6170	293	41	38	0	3	5	0	3	244	6170_H.tif	P0-2	10A	10A2	10
281	6171	126	66	58	0	11	10	0	8	39	6171_H.tif	P0-2	10A	10A3	1
282	6172	124	47	42	0	6	5	0	5	66	6172_H.tif	P0-2	10A	10A3	2
283	6173	315	42	35	0	7	5	0	7	261	6173_H.tif	P0-2	10A	10A3	3
284	6174	513	18	13	0	1	5	0	5	489	6174_H.tif	P0-2	10A	10A3	4
285	6175	517	28	20	0	3	1	0	8	485	6175_H.tif	P0-2	10A	10A3	5
286	6176	174	133	92	12	7	3	9	20	31	6176_H.tif	P0-2	10A	10A3	6
287	6177	92	50	42	0	3	0	0	8	39	6177_H.tif	P0-2	10A	10A3	7
288	6178	383	44	28	0	7	4	0	16	328	6178_H.tif	P0-2	10A	10A3	8
289	6179	375	32	25	1	2	3	1	5	338	6179_H.tif	P0-2	10A	10A3	9
290	6180	482	29	25	0	3	1	0	4	449	6180_H.tif	P0-2	10A	10A3	10
291	6181	125	55	36	3	2	4	2	14	64	6181_H.tif	P0-2	4A	4A1	1
292	6182	473	32	21	0	1	5	0	11	435	6182_H.tif	P0-2	4A	4A1	2
293	6183	63	29	24	0	1	7	0	5	26	6183_H.tif	P0-2	4A	4A1	3
294	6184	431	21	10	0	0	0	1	10	410	6184_H.tif	P0-2	4A	4A1	4
295	6185	458	43	28	2	1	4	0	13	410	6185_H.tif	P0-2	4A	4A1	5
296	6186	189	26	22	0	4	4	1	3	155	6186_H.tif	P0-2	4A	4A1	6
297	6187	425	47	28	3	2	6	1	15	370	6187_H.tif	P0-2	4A	4A1	7
298	6188	460	74	46	0	3	4	0	28	379	6188_H.tif	P0-2	4A	4A1	8
299	6189	362	78	66	0	2	5	0	12	277	6189_H.tif	P0-2	4A	4A1	9
300	6190	464	69	44	0	2	10	0	25	383	6190_H.tif	P0-2	4A	4A1	10
301	6191	354	45	26	2	3	0	0	17	306	6191_H.tif	P0-2	4A	4A2	1
302	6192	452	9	3	0	0	2	1	5	441	6192_H.tif	P0-2	4A	4A2	2
303	6193	182	11	6	0	2	1	0	5	168	6193_H.tif	P0-2	4A	4A2	3
304	6194	358	16	10	0	1	2	1	5	339	6194_H.tif	P0-2	4A	4A2	4
305	6195	509	40	34	0	3	2	0	6	464	6195_H.tif	P0-2	4A	4A2	5
306	6196	286	33	25	0	1	3	0	8	249	6196_H.tif	P0-2	4A	4A2	6
307	6197	498	42	33	0	1	6	0	9	449	6197_H.tif	P0-2	4A	4A2	7
308	6198	507	48	43	0	2	2	0	5	455	6198_H.tif	P0-2	4A	4A2	8
309	6199	462	14	8	0	0	0	3	3	448	6199_H.tif	P0-2	4A	4A2	9
310	6200	477	38	17	0	2	2	0	21	435	6200_H.tif	P0-2	4A	4A2	10
311	6201	280	30	21	0	1	4	0	9	245	6201_H.tif	P0-2	4A	4A3	1
312	6202	139	91	70	0	8	2	0	21	38	6202_H.tif	P0-2	4A	4A3	2
313	6203	270	44	26	0	2	2	1	17	222	6203_H.tif	P0-2	4A	4A3	3
314	6204	98	58	44	0	8	4	0	14	28	6204_H.tif	P0-2	4A	4A3	4
315	6205	138	65	48	2	3	5	1	14	65	6205_H.tif	P0-2	4A	4A3	5
316	6206	469	55	33	0	2	4	1	21	408	6206_H.tif	P0-2	4A	4A3	6
317	6207	228	36	21	0	2	5	0	15	185	6207_H.tif	P0-2	4A	4A3	7
318	6208	427	64	48	0	4	3	2	14	356	6208_H.tif	P0-2	4A	4A3	8
319	6209	143	73	55	0	3	6	0	18	61	6209_H.tif	P0-2	4A	4A3	9
320	6210	178	49	32	2	6	4	2	13	119	6210_H.tif	P0-2	4A	4A3	10
321	6211	151	42	32	0	6	16	3	7	87	6211_H.tif	P0-2	50F	50F1	1
322	6212	31	22	15	2	1	3	0	5	5	6212_H.tif	P0-2	50F	50F1	2
323	6213	29	21	16	0	3	2	0	5	3	6213_H.tif	P0-2	50F	50F1	3
324	6214	70	36	33	0	2	5	1	2	27	6214_H.tif	P0-2	50F	50F1	4
325	6215	198	36	27	0	3	2	1	8	157	6215_H.tif	P0-2	50F	50F1	5
326	6216	412	65	58	0	4	7	0	7	336	6216_H.tif	P0-2	50F	50F1	6
327	6217	413	97	83	2	4	12	1	11	300	6217_H.tif	P0-2	50F	50F1	7
328	6218	113	50	45	0	8	5	1	4	50	6218_H.tif	P0-2	50F	50F1	8
329	6219	84	44	36	0	5	0	0	8	35	6219_H.tif	P0-2	50F	50F1	9
330	6220	97	45	41	0	7	8	0	4	37	6220_H.tif	P0-2	50F	50F1	10
331	6221	318	48	36	0	0	0	1	11	270	6221_H.tif	P0-2	50F	50F2	1
332	6222	212	70	60	0	5	5	4	6	132	6222_H.tif	P0-2	50F	50F2	2
333	6223	483	33	30	0	4	1	0	3	445	6223_H.tif	P0-2	50F	50F2	3
334	6224	247	28	26	0	2	3	1	1	214	6224_H.tif	P0-2	50F	50F2	4
335	6225	422	19	13	0	1	0	1	5	402	6225_H.tif	P0-2	50F	50F2	5
336	6226	71	41	36	0	3	7	0	5	20	6226_H.tif	P0-2	50F	50F2	6
337	6227	419	44	36	0	4	8	2	6	363	6227_H.tif	P0-2	50F	50F2	7
338	6228	217	42	32	1	2	4	1	8	169	6228_H.tif	P0-2	50F	50F2	8
339	6229	219	30	25	0	4	4	0	5	181	6229_H.tif	P0-2	50F	50F2	9
340	6230	103	18	15	0	0	4	2	1	81	6230_H.tif	P0-2	50F	50F2	10
341	6231	324	18	15	0	2	5	0	3	299	6231_H.tif	P0-2	50F	50F3	1
342	6232	126	11	9	0	1	0	0	2	114	6232_H.tif	P0-2	50F	50F3	2
343	6233	245	23	18	0	1	5	0	5	216	6233_H.tif	P0-2	50F	50F3	3
344	6234	318	38	30	0	1	7	0	8	272	6234_H.tif	P0-2	50F	50F3	4
345	6235	98	3	1	0	1	2	1	1	92	6235_H.tif	P0-2	50F	50F3	5
346	6236	398	12	7	0	0	3	1	4	383	6236_H.tif	P0-2	50F	50F3	6
347	6237	380	21	16	0	1	1	2	3	357	6237_H.tif	P0-2	50F	50F3	7
348	6238	427	18	13	0	1	2	0	5	406	6238_H.tif	P0-2	50F	50F3	8
349	6239	24	16	13	0	0	1	0	3	7	6239_H.tif	P0-2	50F	50F3	9
350	6240	91	47	40	0	3	7	0	7	34	6240_H.tif	P0-2	50F	50F3	10
351	6241	498	42	19	0	2	2	0	23	452	6241_H.tif	P0-2	6A	6A1	1
352	6242	398	18	5	0	0	2	0	13	378	6242_H.tif	P0-2	6A	6A1	2
353	6243	81	48	34	1	6	4	0	13	23	6243_H.tif	P0-2	6A	6A1	3
354	6244	427	35	21	0	1	3	0	14	388	6244_H.tif	P0-2	6A	6A1	4
355	6245	508	34	21	0	2	3	0	13	469	6245_H.tif	P0-2	6A	6A1	5
356	6246	466	48	34	1	2	7	0	13	409	6246_H.tif	P0-2	6A	6A1	6
357	6247	246	48	27	1	0	4	0	20	194	6247_H.tif	P0-2	6A	6A1	7
358	6248	438	67	39	4	1	7	1	23	363	6248_H.tif	P0-2	6A	6A1	8
359	6249	262	91	61	0	6	9	1	29	156	6249_H.tif	P0-2	6A	6A1	9
360	6250	132	83	60	0	3	4	3	20	42	6250_H.tif	P0-2	6A	6A1	10
361	6251	423	34	23	0	0	2	1	10	387	6251_H.tif	P0-2	6A	6A2	1
362	6252	96	5	5	0	0	4	0	0	87	6252_H.tif	P0-2	6A	6A2	2
363	6253	477	45	22	2	1	3	1	20	428	6253_H.tif	P0-2	6A	6A2	3
364	6254	271	21	15	0	0	0	0	6	250	6254_H.tif	P0-2	6A	6A2	4
365	6255	132	40	25	1	2	1	0	14	89	6255_H.tif	P0-2	6A	6A2	5
366	6256	379	29	18	2	4	0	2	7	346	6256_H.tif	P0-2	6A	6A2	6
367	6257	244	49	25	1	3	1	4	19	191	6257_H.tif	P0-2	6A	6A2	7
368	6258	236	12	5	0	2	1	0	7	221	6258_H.tif	P0-2	6A	6A2	8
369	6259	274	30	18	0	3	3	0	12	238	6259_H.tif	P0-2	6A	6A2	9
370	6260	162	17	8	1	1	2	0	8	142	6260_H.tif	P0-2	6A	6A2	10
371	6261	69	23	14	0	2	4	0	9	40	6261_H.tif	P0-2	6A	6A3	1
372	6262	174	48	36	1	2	2	0	11	122	6262_H.tif	P0-2	6A	6A3	2
373	6263	486	43	20	1	2	2	0	22	439	6263_H.tif	P0-2	6A	6A3	3
374	6264	71	38	26	0	3	0	2	10	30	6264_H.tif	P0-2	6A	6A3	4
375	6265	139	30	12	0	3	2	1	17	104	6265_H.tif	P0-2	6A	6A3	5
376	6266	494	26	10	0	1	1	2	14	466	6266_H.tif	P0-2	6A	6A3	6
377	6267	86	47	31	2	2	2	1	13	35	6267_H.tif	P0-2	6A	6A3	7
378	6268	172	17	13	0	2	0	0	4	153	6268_H.tif	P0-2	6A	6A3	8
379	6269	76	31	22	1	5	1	2	6	39	6269_H.tif	P0-2	6A	6A3	9
380	6270	101	48	26	0	4	3	2	20	46	6270_H.tif	P0-2	6A	6A3	10
381	6271	40	32	30	0	1	5	0	2	2	6271_H.tif	P0-2	75F	75F1	1
382	6272	53	29	27	0	1	5	0	2	18	6272_H.tif	P0-2	75F	75F1	2
383	6273	48	24	22	0	3	3	0	2	18	6273_H.tif	P0-2	75F	75F1	3
384	6274	125	49	45	0	4	3	0	4	69	6274_H.tif	P0-2	75F	75F1	4
385	6275	93	47	45	0	2	2	0	2	42	6275_H.tif	P0-2	75F	75F1	5
386	6276	76	45	42	0	4	2	1	2	25	6276_H.tif	P0-2	75F	75F1	6
387	6277	170	54	51	0	4	2	1	2	110	6277_H.tif	P0-2	75F	75F1	7
388	6278	430	44	41	0	2	4	0	3	380	6278_H.tif	P0-2	75F	75F1	8
389	6279	70	38	35	0	0	7	1	2	25	6279_H.tif	P0-2	75F	75F1	9
390	6280	96	42	41	0	1	6	0	1	47	6280_H.tif	P0-2	75F	75F1	10
391	6281	433	18	13	0	1	3	1	4	411	6281_H.tif	P0-2	75F	75F2	1
392	6282	364	41	36	0	2	4	0	5	317	6282_H.tif	P0-2	75F	75F2	2
393	6283	464	20	16	0	2	3	0	4	439	6283_H.tif	P0-2	75F	75F2	3
394	6284	397	16	13	0	0	2	0	3	379	6284_H.tif	P0-2	75F	75F2	4
395	6285	439	19	18	0	1	1	0	1	418	6285_H.tif	P0-2	75F	75F2	5
396	6286	202	6	1	0	0	0	1	4	196	6286_H.tif	P0-2	75F	75F2	6
397	6287	516	12	11	0	0	2	0	1	502	6287_H.tif	P0-2	75F	75F2	7
398	6288	468	11	11	0	1	4	0	0	452	6288_H.tif	P0-2	75F	75F2	8
399	6289	510	38	36	0	4	3	0	2	465	6289_H.tif	P0-2	75F	75F2	9
400	6290	410	14	9	0	0	1	0	5	395	6290_H.tif	P0-2	75F	75F2	10
401	6291	498	28	19	0	2	2	1	8	466	6291_H.tif	P0-2	75F	75F3	1
402	6292	491	49	46	0	2	5	0	3	435	6292_H.tif	P0-2	75F	75F3	2
403	6293	86	41	39	0	5	1	0	2	39	6293_H.tif	P0-2	75F	75F3	3
404	6294	452	18	17	0	2	3	0	1	429	6294_H.tif	P0-2	75F	75F3	4
405	6295	466	54	48	0	0	1	0	6	411	6295_H.tif	P0-2	75F	75F3	5
406	6296	117	16	13	0	0	2	0	3	99	6296_H.tif	P0-2	75F	75F3	6
407	6297	289	19	13	0	0	1	0	6	269	6297_H.tif	P0-2	75F	75F3	7
408	6298	310	31	24	0	0	4	1	6	275	6298_H.tif	P0-2	75F	75F3	8
409	6299	341	22	20	0	4	4	0	2	311	6299_H.tif	P0-2	75F	75F3	9
410	6300	357	23	22	0	1	3	0	1	330	6300_H.tif	P0-2	75F	75F3	10
411	6301	340	69	26	6	2	7	7	30	262	6301_H.tif	P0-2	K	K1	1
412	6302	179	71	28	6	0	10	10	27	98	6302_H.tif	P0-2	K	K1	2
413	6303	442	60	32	5	4	3	7	16	375	6303_H.tif	P0-2	K	K1	3
414	6304	479	92	50	1	5	5	10	31	377	6304_H.tif	P0-2	K	K1	4
415	6305	497	36	14	2	1	0	1	19	460	6305_H.tif	P0-2	K	K1	5
416	6306	416	50	5	4	3	1	15	26	362	6306_H.tif	P0-2	K	K1	6
417	6307	425	95	52	1	1	6	17	25	323	6307_H.tif	P0-2	K	K1	7
418	6308	420	92	57	1	2	3	15	19	323	6308_H.tif	P0-2	K	K1	8
419	6309	439	168	106	3	1	3	18	41	267	6309_H.tif	P0-2	K	K1	9
420	6310	445	195	142	6	2	7	11	36	241	6310_H.tif	P0-2	K	K1	10
421	6311	146	102	33	2	6	0	24	43	38	6311_H.tif	P0-2	K	K2	1
422	6312	426	110	12	5	2	1	19	74	313	6312_H.tif	P0-2	K	K2	2
423	6313	274	133	105	4	1	1	8	16	139	6313_H.tif	P0-2	K	K2	3
424	6314	322	97	61	0	3	8	13	23	214	6314_H.tif	P0-2	K	K2	4
425	6315	306	102	66	0	2	3	12	24	199	6315_H.tif	P0-2	K	K2	5
426	6316	425	90	62	0	10	10	6	22	315	6316_H.tif	P0-2	K	K2	6
427	6317	479	77	35	2	3	3	13	27	396	6317_H.tif	P0-2	K	K2	7
428	6318	112	14	8	1	1	3	1	4	94	6318_H.tif	P0-2	K	K2	8
429	6319	418	44	15	1	2	0	2	26	372	6319_H.tif	P0-2	K	K2	9
430	6320	474	58	23	1	0	5	16	18	411	6320_H.tif	P0-2	K	K2	10
431	6321	105	55	23	8	0	6	2	22	44	6321_H.tif	P0-2	K	K3	1
432	6322	314	45	5	1	2	1	1	38	266	6322_H.tif	P0-2	K	K3	2
433	6323	184	132	80	10	8	0	11	31	44	6323_H.tif	P0-2	K	K3	3
434	6324	297	159	100	6	8	5	3	50	125	6324_H.tif	P0-2	K	K3	4
435	6325	248	144	97	0	3	7	7	40	94	6325_H.tif	P0-2	K	K3	5
436	6326	318	55	28	3	2	7	2	22	254	6326_H.tif	P0-2	K	K3	6
437	6327	464	71	39	5	3	4	9	18	386	6327_H.tif	P0-2	K	K3	7
438	6328	457	86	51	4	3	6	4	27	362	6328_H.tif	P0-2	K	K3	8
439	6329	355	82	40	1	6	7	13	28	260	6329_H.tif	P0-2	K	K3	9
440	6330	198	144	71	6	5	4	25	42	45	6330_H.tif	P0-2	K	K3	10
441	6331	32	26	21	0	1	5	0	5	0	6331_H.tif	P0-2	10A	10A1	1
442	6332	17	15	8	0	0	2	0	7	0	6332_H.tif	P0-2	10A	10A1	2
443	6333	52	47	41	0	1	4	0	6	0	6333_H.tif	P0-2	10A	10A1	3
444	6334	54	47	35	0	1	6	0	12	0	6334_H.tif	P0-2	10A	10A1	4
445	6335	46	45	33	0	0	1	0	12	0	6335_H.tif	P0-2	10A	10A1	5
446	6336	50	43	31	0	3	4	0	12	0	6336_H.tif	P0-2	10A	10A1	6
447	6337	60	24	20	1	1	4	0	3	31	6337_H.tif	P0-2	10A	10A1	7
448	6338	61	53	27	1	2	6	4	21	0	6338_H.tif	P0-2	10A	10A1	8
449	6339	41	36	17	1	1	4	0	18	0	6339_H.tif	P0-2	10A	10A1	9
450	6340	237	52	37	2	0	1	0	13	184	6340_H.tif	P0-2	10A	10A1	10
451	6341	39	34	26	0	0	5	1	7	0	6341_H.tif	P0-2	10A	10A2	1
452	6342	25	22	14	0	0	3	2	6	0	6342_H.tif	P0-2	10A	10A2	2
453	6343	16	15	9	0	0	1	0	6	0	6343_H.tif	P0-2	10A	10A2	3
454	6344	38	33	25	0	1	4	0	8	0	6344_H.tif	P0-2	10A	10A2	4
455	6345	23	22	10	0	0	1	1	11	0	6345_H.tif	P0-2	10A	10A2	5
456	6346	45	36	21	2	5	4	1	12	0	6346_H.tif	P0-2	10A	10A2	6
457	6347	40	34	24	0	1	5	0	10	0	6347_H.tif	P0-2	10A	10A2	7
458	6348	27	21	12	0	1	5	0	9	0	6348_H.tif	P0-2	10A	10A2	8
459	6349	30	25	17	0	1	4	0	8	0	6349_H.tif	P0-2	10A	10A2	9
460	6350	30	24	17	2	0	6	0	5	0	6350_H.tif	P0-2	10A	10A2	10
461	6351	23	20	16	0	1	2	0	4	0	6351_H.tif	P0-2	10A	10A3	1
462	6352	47	36	33	0	2	9	0	3	0	6352_H.tif	P0-2	10A	10A3	2
463	6353	75	67	43	2	3	5	0	22	0	6353_H.tif	P0-2	10A	10A3	3
464	6354	127	39	26	0	1	2	0	13	85	6354_H.tif	P0-2	10A	10A3	4
465	6355	38	31	24	0	2	5	0	7	0	6355_H.tif	P0-2	10A	10A3	5
466	6356	67	13	7	0	0	5	0	6	49	6356_H.tif	P0-2	10A	10A3	6
467	6357	100	91	31	1	8	1	12	47	0	6357_H.tif	P0-2	10A	10A3	7
468	6358	43	40	11	0	0	3	8	21	0	6358_H.tif	P0-2	10A	10A3	8
469	6359	79	70	33	0	3	6	7	30	0	6359_H.tif	P0-2	10A	10A3	9
470	6360	31	25	19	0	2	4	0	6	0	6360_H.tif	P0-2	10A	10A3	10
471	6361	33	26	13	0	1	6	0	13	0	6361_H.tif	P0-2	4A	4A1	1
472	6362	42	37	22	0	0	5	1	14	0	6362_H.tif	P0-2	4A	4A1	2
473	6363	85	75	58	1	1	9	1	15	0	6363_H.tif	P0-2	4A	4A1	3
474	6364	49	40	29	0	0	4	0	11	5	6364_H.tif	P0-2	4A	4A1	4
475	6365	28	21	11	0	0	7	0	10	0	6365_H.tif	P0-2	4A	4A1	5
476	6366	26	22	17	0	2	2	0	5	0	6366_H.tif	P0-2	4A	4A1	6
477	6367	56	50	27	2	2	4	0	21	0	6367_H.tif	P0-2	4A	4A1	7
478	6368	116	47	23	0	1	6	0	24	62	6368_H.tif	P0-2	4A	4A1	8
479	6369	50	44	29	2	0	6	0	13	0	6369_H.tif	P0-2	4A	4A1	9
480	6370	473	65	55	1	1	3	0	9	404	6370_H.tif	P0-2	4A	4A1	10
481	6371	50	47	31	0	1	2	8	8	0	6371_H.tif	P0-2	4A	4A2	1
482	6372	46	42	28	0	1	3	2	12	0	6372_H.tif	P0-2	4A	4A2	2
483	6373	39	34	21	0	2	3	2	11	0	6373_H.tif	P0-2	4A	4A2	3
484	6374	75	66	51	0	4	5	2	13	0	6374_H.tif	P0-2	4A	4A2	4
485	6375	21	16	12	0	1	4	2	2	0	6375_H.tif	P0-2	4A	4A2	5
486	6376	46	40	27	0	2	4	0	13	0	6376_H.tif	P0-2	4A	4A2	6
487	6377	70	65	31	2	3	2	2	30	0	6377_H.tif	P0-2	4A	4A2	7
488	6378	52	45	18	1	2	5	2	24	0	6378_H.tif	P0-2	4A	4A2	8
489	6379	24	18	11	0	1	5	1	6	0	6379_H.tif	P0-2	4A	4A2	9
490	6380	85	80	36	3	0	5	11	30	0	6380_H.tif	P0-2	4A	4A2	10
491	6381	53	48	25	0	1	4	9	14	0	6381_H.tif	P0-2	4A	4A3	1
492	6382	55	54	42	0	0	1	1	11	0	6382_H.tif	P0-2	4A	4A3	2
493	6383	81	75	44	0	3	3	2	29	0	6383_H.tif	P0-2	4A	4A3	3
494	6384	92	81	47	1	6	5	6	27	0	6384_H.tif	P0-2	4A	4A3	4
495	6385	355	74	51	0	0	6	0	23	275	6385_H.tif	P0-2	4A	4A3	5
496	6386	67	59	42	0	6	2	0	17	0	6386_H.tif	P0-2	4A	4A3	6
497	6387	70	57	42	0	0	0	0	15	13	6387_H.tif	P0-2	4A	4A3	7
498	6388	114	66	33	0	2	6	2	31	40	6388_H.tif	P0-2	4A	4A3	8
499	6389	46	40	25	1	1	5	2	12	0	6389_H.tif	P0-2	4A	4A3	9
500	6390	303	66	32	0	0	5	6	28	232	6390_H.tif	P0-2	4A	4A3	10
501	6391	19	15	14	0	0	3	0	1	1	6391_H.tif	P0-2	50F	50F1	1
502	6392	33	29	26	0	1	3	2	1	0	6392_H.tif	P0-2	50F	50F1	2
503	6393	61	55	46	1	2	4	2	6	0	6393_H.tif	P0-2	50F	50F1	3
504	6394	25	19	17	0	3	3	0	2	0	6394_H.tif	P0-2	50F	50F1	4
505	6395	12	9	9	0	2	1	0	0	0	6395_H.tif	P0-2	50F	50F1	5
506	6396	15	12	11	0	0	3	1	0	0	6396_H.tif	P0-2	50F	50F1	6
507	6397	21	19	18	0	2	0	0	1	0	6397_H.tif	P0-2	50F	50F1	7
508	6398	26	20	18	0	2	4	1	1	0	6398_H.tif	P0-2	50F	50F1	8
509	6399	14	13	13	0	0	1	0	0	0	6399_H.tif	P0-2	50F	50F1	9
510	6400	19	17	15	0	1	1	0	2	0	6400_H.tif	P0-2	50F	50F1	10
511	6401	35	29	24	0	1	4	0	5	1	6401_H.tif	P0-2	50F	50F2	1
512	6402	12	10	9	0	1	1	0	1	0	6402_H.tif	P0-2	50F	50F2	2
513	6403	28	22	20	0	0	6	0	2	0	6403_H.tif	P0-2	50F	50F2	3
514	6404	58	15	13	0	0	4	0	2	39	6404_H.tif	P0-2	50F	50F2	4
515	6405	32	25	23	0	1	6	0	2	0	6405_H.tif	P0-2	50F	50F2	5
516	6406	15	12	12	0	2	1	0	0	0	6406_H.tif	P0-2	50F	50F2	6
517	6407	23	19	15	0	1	3	0	4	0	6407_H.tif	P0-2	50F	50F2	7
518	6408	34	26	23	0	1	7	0	3	0	6408_H.tif	P0-2	50F	50F2	8
519	6409	9	6	4	0	1	2	1	1	0	6409_H.tif	P0-2	50F	50F2	9
520	6410	286	16	13	0	0	4	0	3	266	6410_H.tif	P0-2	50F	50F2	10
521	6411	38	31	26	0	5	2	0	5	0	6411_H.tif	P0-2	50F	50F3	1
522	6412	70	9	7	0	0	3	0	2	58	6412_H.tif	P0-2	50F	50F3	2
523	6413	22	17	16	0	0	3	1	0	2	6413_H.tif	P0-2	50F	50F3	3
524	6414	26	24	18	0	0	2	1	5	0	6414_H.tif	P0-2	50F	50F3	4
525	6415	24	20	20	0	0	4	0	0	0	6415_H.tif	P0-2	50F	50F3	5
526	6416	21	16	13	0	0	5	0	3	0	6416_H.tif	P0-2	50F	50F3	6
527	6417	106	34	30	0	0	5	0	4	67	6417_H.tif	P0-2	50F	50F3	7
528	6418	25	21	19	0	2	2	0	2	0	6418_H.tif	P0-2	50F	50F3	8
529	6419	396	12	11	0	0	6	1	0	378	6419_H.tif	P0-2	50F	50F3	9
530	6420	38	31	22	0	0	7	0	9	0	6420_H.tif	P0-2	50F	50F3	10
531	6421	31	28	8	0	2	1	1	19	0	6421_H.tif	P0-2	6A	6A1	1
532	6422	26	22	17	0	0	4	1	4	0	6422_H.tif	P0-2	6A	6A1	2
533	6423	38	32	20	0	1	5	1	11	0	6423_H.tif	P0-2	6A	6A1	3
534	6424	45	43	35	0	0	2	0	8	0	6424_H.tif	P0-2	6A	6A1	4
535	6425	30	28	18	1	0	2	0	9	0	6425_H.tif	P0-2	6A	6A1	5
536	6426	151	25	15	0	1	2	0	10	123	6426_H.tif	P0-2	6A	6A1	6
537	6427	41	37	19	0	2	2	0	18	0	6427_H.tif	P0-2	6A	6A1	7
538	6428	21	15	13	0	2	4	0	2	0	6428_H.tif	P0-2	6A	6A1	8
539	6429	28	25	12	0	0	3	0	13	0	6429_H.tif	P0-2	6A	6A1	9
540	6430	9	8	7	0	0	1	0	1	0	6430_H.tif	P0-2	6A	6A1	10
541	6431	65	57	39	0	2	6	0	18	0	6431_H.tif	P0-2	6A	6A2	1
542	6432	51	40	28	1	4	7	0	11	0	6432_H.tif	P0-2	6A	6A2	2
543	6433	23	17	12	0	0	6	0	5	0	6433_H.tif	P0-2	6A	6A2	3
544	6434	28	23	16	0	1	4	0	7	0	6434_H.tif	P0-2	6A	6A2	4
545	6435	31	26	18	0	0	5	1	7	0	6435_H.tif	P0-2	6A	6A2	5
546	6436	35	25	6	0	6	4	0	19	0	6436_H.tif	P0-2	6A	6A2	6
547	6437	402	48	34	1	1	3	0	13	350	6437_H.tif	P0-2	6A	6A2	7
548	6438	16	13	8	0	0	3	0	5	0	6438_H.tif	P0-2	6A	6A2	8
549	6439	48	39	23	0	3	6	5	11	0	6439_H.tif	P0-2	6A	6A2	9
550	6440	44	41	30	0	1	2	1	10	0	6440_H.tif	P0-2	6A	6A2	10
551	6441	37	32	19	0	2	3	0	13	0	6441_H.tif	P0-2	6A	6A3	1
552	6442	48	43	29	1	2	3	0	13	0	6442_H.tif	P0-2	6A	6A3	2
553	6443	21	17	8	0	0	4	0	9	0	6443_H.tif	P0-2	6A	6A3	3
554	6444	24	20	16	0	0	4	1	3	0	6444_H.tif	P0-2	6A	6A3	4
555	6445	49	41	25	1	3	5	0	15	0	6445_H.tif	P0-2	6A	6A3	5
556	6446	14	9	7	0	0	5	0	2	0	6446_H.tif	P0-2	6A	6A3	6
557	6447	24	21	12	0	0	3	3	6	0	6447_H.tif	P0-2	6A	6A3	7
558	6448	34	29	20	0	2	3	1	8	0	6448_H.tif	P0-2	6A	6A3	8
559	6449	31	26	12	0	1	4	2	12	0	6449_H.tif	P0-2	6A	6A3	9
560	6450	42	39	26	0	0	3	2	11	0	6450_H.tif	P0-2	6A	6A3	10
561	6451	29	25	20	0	1	3	0	5	0	6451_H.tif	P0-2	75F	75F1	1
562	6452	26	20	17	0	2	4	1	2	0	6452_H.tif	P0-2	75F	75F1	2
563	6453	47	37	36	0	4	6	0	1	0	6453_H.tif	P0-2	75F	75F1	3
564	6454	42	37	31	0	4	1	0	6	0	6454_H.tif	P0-2	75F	75F1	4
565	6455	20	18	15	0	0	2	0	3	0	6455_H.tif	P0-2	75F	75F1	5
566	6456	24	19	16	0	1	4	1	2	0	6456_H.tif	P0-2	75F	75F1	6
567	6457	99	20	18	0	1	2	0	2	76	6457_H.tif	P0-2	75F	75F1	7
568	6458	21	13	12	0	2	6	0	1	0	6458_H.tif	P0-2	75F	75F1	8
569	6459	60	57	51	0	1	2	0	6	0	6459_H.tif	P0-2	75F	75F1	9
570	6460	244	38	35	0	4	1	0	3	201	6460_H.tif	P0-2	75F	75F1	10
571	6461	50	46	39	0	2	2	1	6	0	6461_H.tif	P0-2	75F	75F2	1
572	6462	19	17	12	0	0	1	0	5	1	6462_H.tif	P0-2	75F	75F2	2
573	6463	34	30	28	0	2	2	0	2	0	6463_H.tif	P0-2	75F	75F2	3
574	6464	14	12	11	0	0	2	0	1	0	6464_H.tif	P0-2	75F	75F2	4
575	6465	32	30	26	1	0	2	0	3	0	6465_H.tif	P0-2	75F	75F2	5
576	6466	12	8	6	0	1	3	0	2	0	6466_H.tif	P0-2	75F	75F2	6
577	6467	21	16	13	0	3	2	0	3	0	6467_H.tif	P0-2	75F	75F2	7
578	6468	53	44	40	1	1	8	0	3	0	6468_H.tif	P0-2	75F	75F2	8
579	6469	19	15	12	0	0	0	0	3	4	6469_H.tif	P0-2	75F	75F2	9
580	6470	13	10	10	0	0	3	0	0	0	6470_H.tif	P0-2	75F	75F2	10
581	6471	19	15	14	0	0	4	0	1	0	6471_H.tif	P0-2	75F	75F3	1
582	6472	56	51	47	0	1	4	0	4	0	6472_H.tif	P0-2	75F	75F3	2
583	6473	8	6	4	0	0	2	0	2	0	6473_H.tif	P0-2	75F	75F3	3
584	6474	27	19	18	0	4	4	0	1	0	6474_H.tif	P0-2	75F	75F3	4
585	6475	28	22	21	0	0	6	1	0	0	6475_H.tif	P0-2	75F	75F3	5
586	6476	59	22	18	0	1	5	0	4	31	6476_H.tif	P0-2	75F	75F3	6
587	6477	54	48	45	0	1	5	0	3	0	6477_H.tif	P0-2	75F	75F3	7
588	6478	16	15	10	0	0	1	0	5	0	6478_H.tif	P0-2	75F	75F3	8
589	6479	12	8	8	0	0	4	0	0	0	6479_H.tif	P0-2	75F	75F3	9
590	6480	35	30	28	0	0	5	0	2	0	6480_H.tif	P0-2	75F	75F3	10
591	6481	89	82	26	1	5	2	5	50	0	6481_H.tif	P0-2	K	K1	1
592	6482	451	135	45	7	3	9	25	58	304	6482_H.tif	P0-2	K	K1	2
593	6483	395	97	48	3	4	1	14	32	293	6483_H.tif	P0-2	K	K1	3
594	6484	78	76	43	0	1	1	4	29	0	6484_H.tif	P0-2	K	K1	4
595	6485	140	132	68	0	3	5	15	49	0	6485_H.tif	P0-2	K	K1	5
596	6486	89	89	24	1	0	0	28	36	0	6486_H.tif	P0-2	K	K1	6
597	6487	69	68	23	1	1	0	13	31	0	6487_H.tif	P0-2	K	K1	7
598	6488	75	65	20	0	0	10	11	34	0	6488_H.tif	P0-2	K	K1	8
599	6489	35	34	10	1	1	0	5	18	0	6489_H.tif	P0-2	K	K1	9
600	6490	100	95	26	14	1	4	27	28	0	6490_H.tif	P0-2	K	K1	10
601	6491	326	84	25	3	3	4	19	37	235	6491_H.tif	P0-2	K	K2	1
602	6492	391	115	41	6	2	9	22	46	265	6492_H.tif	P0-2	K	K2	2
603	6493	355	136	34	1	3	7	17	84	209	6493_H.tif	P0-2	K	K2	3
604	6494	101	94	28	0	3	4	5	61	0	6494_H.tif	P0-2	K	K2	4
605	6495	278	89	15	2	3	4	21	51	182	6495_H.tif	P0-2	K	K2	5
606	6496	138	129	34	8	3	3	16	71	3	6496_H.tif	P0-2	K	K2	6
607	6497	417	157	33	4	3	10	34	86	247	6497_H.tif	P0-2	K	K2	7
608	6498	428	109	52	4	2	11	17	36	306	6498_H.tif	P0-2	K	K2	8
609	6499	451	77	28	0	1	5	11	38	368	6499_H.tif	P0-2	K	K2	9
610	6500	331	53	20	0	1	3	5	28	274	6500_H.tif	P0-2	K	K2	10
611	6501	44	40	9	0	0	4	2	29	0	6501_H.tif	P0-2	K	K3	1
612	6502	56	53	7	0	2	1	6	40	0	6502_H.tif	P0-2	K	K3	2
613	6503	86	59	18	0	2	0	12	29	25	6503_H.tif	P0-2	K	K3	3
614	6504	459	96	31	3	2	2	26	36	359	6504_H.tif	P0-2	K	K3	4
615	6505	146	135	50	4	3	4	20	61	4	6505_H.tif	P0-2	K	K3	5
616	6506	376	127	44	6	1	6	23	54	242	6506_H.tif	P0-2	K	K3	6
617	6507	134	129	42	2	2	3	31	54	0	6507_H.tif	P0-2	K	K3	7
618	6508	122	113	35	1	6	3	19	58	0	6508_H.tif	P0-2	K	K3	8
619	6509	88	79	20	0	2	7	32	27	0	6509_H.tif	P0-2	K	K3	9
620	6510	309	42	17	2	2	2	4	19	263	6510_H.tif	P0-2	K	K3	10
621	6511	30	28	15	0	0	2	3	10	0	6511_H.tif	P0-2	50A	50A1	1
622	6512	18	15	6	0	1	2	3	6	0	6512_H.tif	P0-2	50A	50A1	2
623	6513	30	25	15	0	4	1	0	10	0	6513_H.tif	P0-2	50A	50A1	3
624	6514	45	38	15	1	4	3	14	8	0	6514_H.tif	P0-2	50A	50A1	4
625	6515	27	25	12	0	0	2	3	10	0	6515_H.tif	P0-2	50A	50A1	5
626	6516	34	29	7	0	2	3	15	7	0	6516_H.tif	P0-2	50A	50A1	6
627	6517	19	12	7	0	1	6	2	3	0	6517_H.tif	P0-2	50A	50A1	7
628	6518	25	21	14	0	1	3	1	6	0	6518_H.tif	P0-2	50A	50A1	8
629	6519	50	45	23	1	4	1	12	9	0	6519_H.tif	P0-2	50A	50A1	9
630	6520	15	14	3	0	1	0	7	4	0	6520_H.tif	P0-2	50A	50A1	10
631	6521	54	49	16	2	2	3	23	8	0	6521_H.tif	P0-2	50A	50A2	1
632	6522	48	28	12	0	1	1	9	7	18	6522_H.tif	P0-2	50A	50A2	2
633	6523	30	21	7	0	0	7	4	10	2	6523_H.tif	P0-2	50A	50A2	3
634	6524	21	18	11	0	0	3	3	4	0	6524_H.tif	P0-2	50A	50A2	4
635	6525	10	7	3	0	1	2	1	3	0	6525_H.tif	P0-2	50A	50A2	5
636	6526	26	23	16	1	1	2	1	5	0	6526_H.tif	P0-2	50A	50A2	6
637	6527	30	27	18	0	2	1	0	9	0	6527_H.tif	P0-2	50A	50A2	7
638	6528	23	19	10	0	3	1	0	9	0	6528_H.tif	P0-2	50A	50A2	8
639	6529	23	20	12	0	1	2	0	8	0	6529_H.tif	P0-2	50A	50A2	9
640	6530	7	6	5	0	0	1	0	1	0	6530_H.tif	P0-2	50A	50A2	10
641	6531	47	40	28	2	3	4	1	9	0	6531_H.tif	P0-2	50A	50A3	1
642	6532	41	35	28	0	3	3	0	7	0	6532_H.tif	P0-2	50A	50A3	2
643	6533	36	32	24	0	2	2	0	8	0	6533_H.tif	P0-2	50A	50A3	3
644	6534	23	19	13	0	1	3	0	6	0	6534_H.tif	P0-2	50A	50A3	4
645	6535	41	33	23	0	3	5	0	10	0	6535_H.tif	P0-2	50A	50A3	5
646	6536	16	13	9	0	0	3	3	1	0	6536_H.tif	P0-2	50A	50A3	6
647	6537	25	24	9	3	0	1	2	10	0	6537_H.tif	P0-2	50A	50A3	7
648	6538	29	28	17	0	0	1	0	11	0	6538_H.tif	P0-2	50A	50A3	8
649	6539	25	23	16	0	0	2	3	4	0	6539_H.tif	P0-2	50A	50A3	9
650	6540	53	44	34	1	5	4	2	7	0	6540_H.tif	P0-2	50A	50A3	10
651	6541	49	44	28	1	1	4	5	10	0	6541_H.tif	P0-2	75A	75A1	1
652	6542	33	23	14	1	3	7	0	8	0	6542_H.tif	P0-2	75A	75A1	2
653	6543	16	16	11	0	0	0	3	2	0	6543_H.tif	P0-2	75A	75A1	3
654	6544	39	35	21	0	1	3	3	11	0	6544_H.tif	P0-2	75A	75A1	4
655	6545	33	25	14	0	3	5	2	9	0	6545_H.tif	P0-2	75A	75A1	5
656	6546	21	20	13	1	0	1	2	4	0	6546_H.tif	P0-2	75A	75A1	6
657	6547	18	15	10	0	1	2	0	5	0	6547_H.tif	P0-2	75A	75A1	7
658	6548	16	13	8	0	0	3	1	4	0	6548_H.tif	P0-2	75A	75A1	8
659	6549	9	7	6	0	0	2	0	1	0	6549_H.tif	P0-2	75A	75A1	9
660	6550	23	19	15	0	2	2	0	4	0	6550_H.tif	P0-2	75A	75A1	10
661	6551	24	19	7	2	1	4	5	5	0	6551_H.tif	P0-2	75A	75A2	1
662	6552	40	33	20	0	1	6	5	8	0	6552_H.tif	P0-2	75A	75A2	2
663	6553	41	35	27	0	1	5	1	7	0	6553_H.tif	P0-2	75A	75A2	3
664	6554	38	32	21	0	4	2	1	10	0	6554_H.tif	P0-2	75A	75A2	4
665	6555	9	7	5	0	0	2	1	1	0	6555_H.tif	P0-2	75A	75A2	5
666	6556	19	16	11	0	0	3	0	5	0	6556_H.tif	P0-2	75A	75A2	6
667	6557	48	41	27	0	3	4	3	11	0	6557_H.tif	P0-2	75A	75A2	7
668	6558	37	33	18	0	1	3	6	9	0	6558_H.tif	P0-2	75A	75A2	8
669	6559	32	28	14	1	1	3	7	6	0	6559_H.tif	P0-2	75A	75A2	9
670	6560	29	22	9	1	2	5	6	6	0	6560_H.tif	P0-2	75A	75A2	10
671	6561	28	25	13	1	1	2	3	8	0	6561_H.tif	P0-2	75A	75A3	1
672	6562	31	29	17	0	1	1	7	5	0	6562_H.tif	P0-2	75A	75A3	2
673	6563	27	22	11	1	1	4	5	5	0	6563_H.tif	P0-2	75A	75A3	3
674	6564	59	52	30	0	3	4	12	10	0	6564_H.tif	P0-2	75A	75A3	4
675	6565	34	28	14	0	4	2	6	8	0	6565_H.tif	P0-2	75A	75A3	5
676	6566	33	29	19	0	3	1	5	5	0	6566_H.tif	P0-2	75A	75A3	6
677	6567	25	21	8	2	2	2	3	8	0	6567_H.tif	P0-2	75A	75A3	7
678	6568	32	24	16	0	4	4	3	5	0	6568_H.tif	P0-2	75A	75A3	8
679	6569	36	30	18	0	1	5	3	9	0	6569_H.tif	P0-2	75A	75A3	9
680	6570	30	25	14	1	2	3	4	6	0	6570_H.tif	P0-2	75A	75A3	10
681	6571	56	52	28	0	3	1	21	3	0	6571_H.tif	P0-2	75F	75F1	1
682	6572	61	51	24	0	5	5	16	11	0	6572_H.tif	P0-2	75F	75F1	2
683	6573	69	61	32	3	7	1	17	9	0	6573_H.tif	P0-2	75F	75F1	3
684	6574	32	28	19	0	2	2	1	8	0	6574_H.tif	P0-2	75F	75F1	4
685	6575	35	32	29	0	0	3	1	2	0	6575_H.tif	P0-2	75F	75F1	5
686	6576	36	34	32	0	0	1	0	2	1	6576_H.tif	P0-2	75F	75F1	6
687	6577	92	42	33	1	2	1	1	7	47	6577_H.tif	P0-2	75F	75F1	7
688	6578	56	48	24	0	5	3	17	7	0	6578_H.tif	P0-2	75F	75F1	8
689	6579	72	67	49	0	2	3	8	10	0	6579_H.tif	P0-2	75F	75F1	9
690	6580	13	13	8	0	0	0	0	5	0	6580_H.tif	P0-2	75F	75F1	10
691	6581	37	32	14	0	2	3	10	8	0	6581_H.tif	P0-2	75F	75F2	1
692	6582	41	38	21	0	2	1	9	8	0	6582_H.tif	P0-2	75F	75F2	2
693	6583	32	29	11	0	1	2	10	8	0	6583_H.tif	P0-2	75F	75F2	3
694	6584	34	29	12	0	1	4	12	5	0	6584_H.tif	P0-2	75F	75F2	4
695	6585	55	49	30	0	4	2	13	6	0	6585_H.tif	P0-2	75F	75F2	5
696	6586	56	44	23	0	7	5	14	7	0	6586_H.tif	P0-2	75F	75F2	6
697	6587	33	25	8	0	3	5	10	7	0	6587_H.tif	P0-2	75F	75F2	7
698	6588	14	13	6	0	1	0	4	3	0	6588_H.tif	P0-2	75F	75F2	8
699	6589	70	64	27	0	1	5	20	17	0	6589_H.tif	P0-2	75F	75F2	9
700	6590	37	33	12	1	4	0	18	2	0	6590_H.tif	P0-2	75F	75F2	10
701	6591	52	47	27	3	2	3	11	6	0	6591_H.tif	P0-2	75F	75F3	1
702	6592	37	34	26	0	0	3	3	5	0	6592_H.tif	P0-2	75F	75F3	2
703	6593	259	29	17	0	2	1	6	6	227	6593_H.tif	P0-2	75F	75F3	3
704	6594	65	55	34	0	6	4	14	7	0	6594_H.tif	P0-2	75F	75F3	4
705	6595	35	30	23	0	1	4	1	6	0	6595_H.tif	P0-2	75F	75F3	5
706	6596	38	35	34	0	2	1	0	1	0	6596_H.tif	P0-2	75F	75F3	6
707	6597	106	10	9	0	0	3	0	1	93	6597_H.tif	P0-2	75F	75F3	7
708	6598	30	24	13	0	3	3	7	4	0	6598_H.tif	P0-2	75F	75F3	8
709	6599	32	27	15	0	3	2	7	5	0	6599_H.tif	P0-2	75F	75F3	9
710	6600	28	22	7	0	2	4	8	7	0	6600_H.tif	P0-2	75F	75F3	10
711	6601	384	129	39	4	4	3	40	46	248	6601_H.tif	P0-2	K	K1	1
712	6602	135	119	9	3	4	7	68	39	5	6602_H.tif	P0-2	K	K1	2
713	6603	148	135	39	1	2	11	39	56	0	6603_H.tif	P0-2	K	K1	3
714	6604	122	105	28	2	10	7	39	36	0	6604_H.tif	P0-2	K	K1	4
715	6605	110	92	31	0	14	4	31	30	0	6605_H.tif	P0-2	K	K1	5
716	6606	131	117	53	0	7	7	18	46	0	6606_H.tif	P0-2	K	K1	6
717	6607	141	128	32	2	5	8	70	24	0	6607_H.tif	P0-2	K	K1	7
718	6608	141	120	29	3	6	15	37	51	0	6608_H.tif	P0-2	K	K1	8
719	6609	118	107	31	0	5	6	47	29	0	6609_H.tif	P0-2	K	K1	9
720	6610	84	76	18	3	1	7	36	19	0	6610_H.tif	P0-2	K	K1	10
721	6611	152	97	22	5	3	6	13	57	46	6611_H.tif	P0-2	K	K2	1
722	6612	117	98	39	1	7	12	19	39	0	6612_H.tif	P0-2	K	K2	2
723	6613	126	108	39	1	6	12	31	37	0	6613_H.tif	P0-2	K	K2	3
724	6614	140	126	32	0	4	10	33	61	0	6614_H.tif	P0-2	K	K2	4
725	6615	134	120	35	8	3	11	42	35	0	6615_H.tif	P0-2	K	K2	5
726	6616	129	108	31	5	11	10	32	40	0	6616_H.tif	P0-2	K	K2	6
727	6617	74	66	17	2	0	8	26	21	0	6617_H.tif	P0-2	K	K2	7
728	6618	102	91	28	0	3	8	26	37	0	6618_H.tif	P0-2	K	K2	8
729	6619	93	81	22	5	1	11	19	35	0	6619_H.tif	P0-2	K	K2	9
730	6620	83	68	11	1	5	10	27	29	0	6620_H.tif	P0-2	K	K2	10
731	6621	248	89	28	3	4	1	22	36	154	6621_H.tif	P0-2	K	K3	1
732	6622	100	91	20	2	2	7	38	31	0	6622_H.tif	P0-2	K	K3	2
733	6623	102	96	39	3	0	6	23	31	0	6623_H.tif	P0-2	K	K3	3
734	6624	107	96	12	1	1	10	44	39	0	6624_H.tif	P0-2	K	K3	4
735	6625	163	138	30	0	2	23	62	46	0	6625_H.tif	P0-2	K	K3	5
736	6626	122	101	19	2	7	14	41	39	0	6626_H.tif	P0-2	K	K3	6
737	6627	80	68	23	1	6	6	18	26	0	6627_H.tif	P0-2	K	K3	7
738	6628	55	48	8	1	3	4	23	16	0	6628_H.tif	P0-2	K	K3	8
739	6629	105	101	25	1	1	2	33	42	1	6629_H.tif	P0-2	K	K3	9
740	6630	87	83	10	2	2	2	17	54	0	6630_H.tif	P0-2	K	K3	10
741	6631	50	41	34	1	3	6	2	4	0	6631_H.tif	P0-2	50A	50A1	1
742	6632	30	26	22	0	0	4	0	4	0	6632_H.tif	P0-2	50A	50A1	2
743	6633	33	26	22	0	1	6	0	4	0	6633_H.tif	P0-2	50A	50A1	3
744	6634	29	19	17	0	6	3	0	2	1	6634_H.tif	P0-2	50A	50A1	4
745	6635	29	26	23	0	2	1	3	0	0	6635_H.tif	P0-2	50A	50A1	5
746	6636	34	27	19	0	3	4	3	5	0	6636_H.tif	P0-2	50A	50A1	6
747	6637	42	32	25	0	6	4	1	6	0	6637_H.tif	P0-2	50A	50A1	7
748	6638	26	21	15	0	1	4	1	5	0	6638_H.tif	P0-2	50A	50A1	8
749	6639	22	19	14	0	0	3	0	5	0	6639_H.tif	P0-2	50A	50A1	9
750	6640	30	24	17	0	1	5	0	7	0	6640_H.tif	P0-2	50A	50A1	10
751	6641	50	47	43	0	3	0	0	4	0	6641_H.tif	P0-2	50A	50A2	1
752	6642	43	39	33	0	2	1	1	5	1	6642_H.tif	P0-2	50A	50A2	2
753	6643	20	17	14	0	0	2	0	3	1	6643_H.tif	P0-2	50A	50A2	3
754	6644	79	69	62	0	5	5	1	6	0	6644_H.tif	P0-2	50A	50A2	4
755	6645	45	34	29	0	4	7	0	5	0	6645_H.tif	P0-2	50A	50A2	5
756	6646	78	56	49	1	9	13	0	6	0	6646_H.tif	P0-2	50A	50A2	6
757	6647	55	51	40	0	1	2	0	11	1	6647_H.tif	P0-2	50A	50A2	7
758	6648	60	45	39	1	5	10	1	4	0	6648_H.tif	P0-2	50A	50A2	8
759	6649	59	48	41	0	8	3	0	7	0	6649_H.tif	P0-2	50A	50A2	9
760	6650	40	37	33	0	1	2	0	4	0	6650_H.tif	P0-2	50A	50A2	10
761	6651	26	18	12	0	4	4	1	5	0	6651_H.tif	P0-2	50A	50A3	1
762	6652	29	23	19	0	4	2	1	3	0	6652_H.tif	P0-2	50A	50A3	2
763	6653	20	15	8	0	1	4	2	5	0	6653_H.tif	P0-2	50A	50A3	3
764	6654	23	16	13	0	0	7	1	2	0	6654_H.tif	P0-2	50A	50A3	4
765	6655	31	26	18	0	2	3	3	5	0	6655_H.tif	P0-2	50A	50A3	5
766	6656	19	14	11	1	1	4	0	2	0	6656_H.tif	P0-2	50A	50A3	6
767	6657	26	20	19	0	1	5	0	1	0	6657_H.tif	P0-2	50A	50A3	7
768	6658	30	25	16	1	0	5	3	5	0	6658_H.tif	P0-2	50A	50A3	8
769	6659	46	41	29	0	1	4	1	11	0	6659_H.tif	P0-2	50A	50A3	9
770	6660	27	22	18	0	3	2	0	4	0	6660_H.tif	P0-2	50A	50A3	10
771	6661	50	42	33	0	3	5	1	8	0	6661_H.tif	P0-2	75A	75A1	1
772	6662	449	47	43	0	2	5	1	3	395	6662_H.tif	P0-2	75A	75A1	2
773	6663	47	34	25	0	5	8	0	9	0	6663_H.tif	P0-2	75A	75A1	3
774	6664	58	44	36	0	7	7	1	7	0	6664_H.tif	P0-2	75A	75A1	4
775	6665	41	31	25	0	3	5	1	5	2	6665_H.tif	P0-2	75A	75A1	5
776	6666	30	26	20	0	1	3	0	6	0	6666_H.tif	P0-2	75A	75A1	6
777	6667	42	36	30	0	2	4	0	6	0	6667_H.tif	P0-2	75A	75A1	7
778	6668	27	23	16	0	0	4	1	6	0	6668_H.tif	P0-2	75A	75A1	8
779	6669	51	38	35	0	6	7	0	3	0	6669_H.tif	P0-2	75A	75A1	9
780	6670	20	15	13	0	2	3	0	2	0	6670_H.tif	P0-2	75A	75A1	10
781	6671	40	34	25	0	5	1	2	7	0	6671_H.tif	P0-2	75A	75A2	1
782	6672	39	37	28	0	0	2	1	8	0	6672_H.tif	P0-2	75A	75A2	2
783	6673	44	38	29	0	3	3	1	8	0	6673_H.tif	P0-2	75A	75A2	3
784	6674	25	23	22	0	1	1	0	1	0	6674_H.tif	P0-2	75A	75A2	4
785	6675	32	27	25	0	2	3	0	2	0	6675_H.tif	P0-2	75A	75A2	5
786	6676	34	30	21	2	1	3	1	6	0	6676_H.tif	P0-2	75A	75A2	6
787	6677	34	29	27	0	1	4	0	2	0	6677_H.tif	P0-2	75A	75A2	7
788	6678	23	21	16	0	2	0	0	5	0	6678_H.tif	P0-2	75A	75A2	8
789	6679	44	32	25	0	3	9	1	6	0	6679_H.tif	P0-2	75A	75A2	9
790	6680	20	13	10	0	2	5	0	3	0	6680_H.tif	P0-2	75A	75A2	10
791	6681	43	36	30	0	1	6	1	5	0	6681_H.tif	P0-2	75A	75A3	1
792	6682	48	39	33	0	4	5	0	6	0	6682_H.tif	P0-2	75A	75A3	2
793	6683	43	33	30	1	2	8	1	1	0	6683_H.tif	P0-2	75A	75A3	3
794	6684	34	27	22	0	3	4	0	5	0	6684_H.tif	P0-2	75A	75A3	4
795	6685	16	12	9	0	3	1	0	3	0	6685_H.tif	P0-2	75A	75A3	5
796	6686	14	11	8	0	1	2	0	3	0	6686_H.tif	P0-2	75A	75A3	6
797	6687	17	11	8	0	0	6	2	1	0	6687_H.tif	P0-2	75A	75A3	7
798	6688	22	17	11	1	3	2	2	3	0	6688_H.tif	P0-2	75A	75A3	8
799	6689	25	20	8	1	0	5	2	9	0	6689_H.tif	P0-2	75A	75A3	9
800	6690	22	17	12	0	3	2	2	3	0	6690_H.tif	P0-2	75A	75A3	10
801	6691	48	41	27	2	2	5	2	10	0	6691_H.tif	P0-2	75F	75F1	1
802	6692	44	37	33	0	2	5	3	1	0	6692_H.tif	P0-2	75F	75F1	2
803	6693	15	12	9	0	1	2	1	2	0	6693_H.tif	P0-2	75F	75F1	3
804	6694	23	18	14	0	2	3	0	4	0	6694_H.tif	P0-2	75F	75F1	4
805	6695	30	25	23	0	3	2	0	2	0	6695_H.tif	P0-2	75F	75F1	5
806	6696	15	10	10	0	1	4	0	0	0	6696_H.tif	P0-2	75F	75F1	6
807	6697	25	20	17	0	4	1	0	3	0	6697_H.tif	P0-2	75F	75F1	7
808	6698	32	30	28	0	2	0	1	1	0	6698_H.tif	P0-2	75F	75F1	8
809	6699	46	35	32	0	4	7	1	2	0	6699_H.tif	P0-2	75F	75F1	9
810	6700	49	39	37	0	6	4	0	2	0	6700_H.tif	P0-2	75F	75F1	10
811	6701	25	21	14	0	3	1	0	7	0	6701_H.tif	P0-2	75F	75F2	1
812	6702	36	33	27	0	0	3	3	3	0	6702_H.tif	P0-2	75F	75F2	2
813	6703	14	13	10	0	0	1	0	3	0	6703_H.tif	P0-2	75F	75F2	3
814	6704	34	27	23	0	4	3	1	3	0	6704_H.tif	P0-2	75F	75F2	4
815	6705	15	12	11	0	1	2	0	1	0	6705_H.tif	P0-2	75F	75F2	5
816	6706	18	12	11	0	1	5	0	1	0	6706_H.tif	P0-2	75F	75F2	6
817	6707	19	16	13	0	1	2	1	2	0	6707_H.tif	P0-2	75F	75F2	7
818	6708	24	23	22	0	0	1	1	0	0	6708_H.tif	P0-2	75F	75F2	8
819	6709	27	23	22	0	2	2	0	1	0	6709_H.tif	P0-2	75F	75F2	9
820	6710	10	9	9	0	0	1	0	0	0	6710_H.tif	P0-2	75F	75F2	10
821	6711	42	35	28	2	5	2	2	3	0	6711_H.tif	P0-2	75F	75F3	1
822	6712	14	11	9	0	1	2	0	2	0	6712_H.tif	P0-2	75F	75F3	2
823	6713	32	25	22	0	1	6	0	3	0	6713_H.tif	P0-2	75F	75F3	3
824	6714	23	18	10	0	3	2	1	7	0	6714_H.tif	P0-2	75F	75F3	4
825	6715	44	34	27	0	1	9	3	4	0	6715_H.tif	P0-2	75F	75F3	5
826	6716	35	29	23	1	1	5	1	4	0	6716_H.tif	P0-2	75F	75F3	6
827	6717	17	13	10	0	0	3	0	3	1	6717_H.tif	P0-2	75F	75F3	7
828	6718	33	30	30	0	1	2	0	0	0	6718_H.tif	P0-2	75F	75F3	8
829	6719	22	21	17	0	1	0	1	3	0	6719_H.tif	P0-2	75F	75F3	9
830	6720	12	12	9	0	0	0	2	1	0	6720_H.tif	P0-2	75F	75F3	10
831	6721	113	100	47	0	8	5	11	42	0	6721_H.tif	P0-2	K	K1	1
832	6722	85	75	30	0	5	5	13	32	0	6722_H.tif	P0-2	K	K1	2
833	6723	96	80	34	0	6	10	19	27	0	6723_H.tif	P0-2	K	K1	3
834	6724	112	102	43	1	5	5	20	38	0	6724_H.tif	P0-2	K	K1	4
835	6725	93	86	40	1	2	5	12	33	0	6725_H.tif	P0-2	K	K1	5
836	6726	102	87	48	0	10	5	11	28	0	6726_H.tif	P0-2	K	K1	6
837	6727	81	71	33	1	5	5	19	18	0	6727_H.tif	P0-2	K	K1	7
838	6728	88	81	41	1	6	1	18	21	0	6728_H.tif	P0-2	K	K1	8
839	6729	66	58	23	2	3	5	9	24	0	6729_H.tif	P0-2	K	K1	9
840	6730	85	69	45	0	6	10	7	17	0	6730_H.tif	P0-2	K	K1	10
841	6731	170	113	41	1	5	7	44	27	45	6731_H.tif	P0-2	K	K2	1
842	6732	87	72	27	3	8	7	20	22	0	6732_H.tif	P0-2	K	K2	2
843	6733	123	112	40	4	4	7	33	35	0	6733_H.tif	P0-2	K	K2	3
844	6734	125	110	38	3	9	6	19	50	0	6734_H.tif	P0-2	K	K2	4
845	6735	125	112	53	0	10	3	20	39	0	6735_H.tif	P0-2	K	K2	5
846	6736	93	81	20	1	7	5	3	57	0	6736_H.tif	P0-2	K	K2	6
847	6737	78	71	6	1	2	5	34	30	0	6737_H.tif	P0-2	K	K2	7
848	6738	364	81	29	0	1	5	9	43	277	6738_H.tif	P0-2	K	K2	8
849	6739	77	68	33	1	4	5	23	11	0	6739_H.tif	P0-2	K	K2	9
850	6740	104	85	29	1	5	14	30	25	0	6740_H.tif	P0-2	K	K2	10
851	6741	77	69	33	1	6	1	15	20	1	6741_H.tif	P0-2	K	K3	1
852	6742	82	70	22	3	4	8	17	28	0	6742_H.tif	P0-2	K	K3	2
853	6743	132	106	57	0	11	15	25	24	0	6743_H.tif	P0-2	K	K3	3
854	6744	374	104	78	4	4	11	9	13	255	6744_H.tif	P0-2	K	K3	4
855	6745	76	66	18	0	2	8	23	25	0	6745_H.tif	P0-2	K	K3	5
856	6746	77	64	29	0	3	10	9	26	0	6746_H.tif	P0-2	K	K3	6
857	6747	209	112	57	4	9	5	20	31	83	6747_H.tif	P0-2	K	K3	7
858	6748	89	79	17	4	2	7	28	30	1	6748_H.tif	P0-2	K	K3	8
859	6749	104	93	54	1	3	8	14	24	0	6749_H.tif	P0-2	K	K3	9
860	6750	124	106	44	0	6	12	35	27	0	6750_H.tif	P0-2	K	K3	10
861	6751	64	55	51	0	2	7	0	4	0	6751_H.tif	P0-2	10F	10F1	1
862	6752	44	38	30	0	1	5	3	5	0	6752_H.tif	P0-2	10F	10F1	2
863	6753	59	43	42	1	7	9	0	0	0	6753_H.tif	P0-2	10F	10F1	3
864	6754	54	49	44	0	1	4	1	4	0	6754_H.tif	P0-2	10F	10F1	4
865	6755	56	51	45	0	0	5	0	6	0	6755_H.tif	P0-2	10F	10F1	5
866	6756	232	41	36	0	0	6	0	5	185	6756_H.tif	P0-2	10F	10F1	6
867	6757	86	71	57	1	4	11	2	11	0	6757_H.tif	P0-2	10F	10F1	7
868	6758	36	33	22	0	1	2	3	8	0	6758_H.tif	P0-2	10F	10F1	8
869	6759	44	38	23	0	2	4	10	5	0	6759_H.tif	P0-2	10F	10F1	9
870	6760	42	40	26	0	1	1	5	9	0	6760_H.tif	P0-2	10F	10F1	10
871	6761	29	23	20	0	4	2	0	3	0	6761_H.tif	P0-2	10F	10F2	1
872	6762	47	42	40	0	1	4	0	2	0	6762_H.tif	P0-2	10F	10F2	2
873	6763	75	69	58	0	1	5	5	6	0	6763_H.tif	P0-2	10F	10F2	3
874	6764	53	46	26	0	1	6	16	4	0	6764_H.tif	P0-2	10F	10F2	4
875	6765	30	26	21	1	0	4	2	2	0	6765_H.tif	P0-2	10F	10F2	5
876	6766	71	63	56	0	2	6	3	4	0	6766_H.tif	P0-2	10F	10F2	6
877	6767	61	60	53	0	0	1	1	6	0	6767_H.tif	P0-2	10F	10F2	7
878	6768	63	56	51	1	3	4	0	4	0	6768_H.tif	P0-2	10F	10F2	8
879	6769	20	17	16	0	1	2	0	1	0	6769_H.tif	P0-2	10F	10F2	9
880	6770	48	42	40	0	4	2	0	2	0	6770_H.tif	P0-2	10F	10F2	10
881	6771	29	27	23	0	0	2	0	4	0	6771_H.tif	P0-2	10F	10F3	1
882	6772	64	55	49	0	4	5	2	4	0	6772_H.tif	P0-2	10F	10F3	2
883	6773	33	24	24	0	1	8	0	0	0	6773_H.tif	P0-2	10F	10F3	3
884	6774	55	49	48	0	1	5	0	1	0	6774_H.tif	P0-2	10F	10F3	4
885	6775	60	54	48	0	2	4	0	6	0	6775_H.tif	P0-2	10F	10F3	5
886	6776	79	67	58	0	4	8	0	9	0	6776_H.tif	P0-2	10F	10F3	6
887	6777	83	73	67	0	4	6	0	6	0	6777_H.tif	P0-2	10F	10F3	7
888	6778	68	65	63	0	0	3	0	2	0	6778_H.tif	P0-2	10F	10F3	8
889	6779	95	89	72	1	3	3	1	15	0	6779_H.tif	P0-2	10F	10F3	9
890	6780	188	53	47	0	5	8	4	2	122	6780_H.tif	P0-2	10F	10F3	10
891	6781	48	38	29	0	2	8	0	9	0	6781_H.tif	P0-2	50A	50A1	1
892	6782	34	25	21	0	0	9	1	3	0	6782_H.tif	P0-2	50A	50A1	2
893	6783	20	10	7	0	0	10	1	2	0	6783_H.tif	P0-2	50A	50A1	3
894	6784	29	23	19	0	1	5	0	4	0	6784_H.tif	P0-2	50A	50A1	4
895	6785	28	26	16	0	0	2	9	1	0	6785_H.tif	P0-2	50A	50A1	5
896	6786	41	38	22	0	2	1	6	10	0	6786_H.tif	P0-2	50A	50A1	6
897	6787	7	4	2	1	1	2	0	1	0	6787_H.tif	P0-2	50A	50A1	7
898	6788	27	23	17	0	1	3	3	3	0	6788_H.tif	P0-2	50A	50A1	8
899	6789	41	36	31	0	2	3	3	2	0	6789_H.tif	P0-2	50A	50A1	9
900	6790	16	8	8	0	2	6	0	0	0	6790_H.tif	P0-2	50A	50A1	10
901	6791	33	31	28	0	0	2	0	3	0	6791_H.tif	P0-2	50A	50A2	1
902	6792	18	15	14	0	0	3	0	1	0	6792_H.tif	P0-2	50A	50A2	2
903	6793	24	18	14	2	0	6	1	1	0	6793_H.tif	P0-2	50A	50A2	3
904	6794	23	15	15	0	1	7	0	0	0	6794_H.tif	P0-2	50A	50A2	4
905	6795	21	17	14	0	1	3	1	2	0	6795_H.tif	P0-2	50A	50A2	5
906	6796	18	14	12	0	0	4	0	2	0	6796_H.tif	P0-2	50A	50A2	6
907	6797	26	22	18	0	0	4	4	0	0	6797_H.tif	P0-2	50A	50A2	7
908	6798	35	32	28	0	1	2	0	4	0	6798_H.tif	P0-2	50A	50A2	8
909	6799	17	15	13	0	0	2	0	2	0	6799_H.tif	P0-2	50A	50A2	9
910	6800	27	21	17	0	2	4	1	3	0	6800_H.tif	P0-2	50A	50A2	10
911	6801	15	8	6	0	0	7	0	2	0	6801_H.tif	P0-2	50A	50A3	1
912	6802	38	32	28	2	2	4	1	1	0	6802_H.tif	P0-2	50A	50A3	2
913	6803	27	22	17	0	2	3	0	5	0	6803_H.tif	P0-2	50A	50A3	3
914	6804	23	18	14	0	1	4	0	4	0	6804_H.tif	P0-2	50A	50A3	4
915	6805	26	21	17	0	2	3	0	4	0	6805_H.tif	P0-2	50A	50A3	5
916	6806	2	1	1	0	1	0	0	0	0	6806_H.tif	P0-2	50A	50A3	6
917	6807	25	22	14	0	1	2	1	7	0	6807_H.tif	P0-2	50A	50A3	7
918	6808	106	27	22	0	0	4	0	5	75	6808_H.tif	P0-2	50A	50A3	8
919	6809	26	21	16	1	0	5	0	4	0	6809_H.tif	P0-2	50A	50A3	9
920	6810	38	31	28	0	0	7	0	3	0	6810_H.tif	P0-2	50A	50A3	10
921	6811	28	19	13	0	3	6	0	6	0	6811_H.tif	P0-2	75A	75A1	1
922	6812	24	16	12	0	0	7	1	3	1	6812_H.tif	P0-2	75A	75A1	2
923	6813	37	30	21	0	2	5	0	9	0	6813_H.tif	P0-2	75A	75A1	3
924	6814	402	16	9	1	0	4	1	5	382	6814_H.tif	P0-2	75A	75A1	4
925	6815	19	13	10	0	0	6	0	3	0	6815_H.tif	P0-2	75A	75A1	5
926	6816	22	14	10	0	2	6	2	2	0	6816_H.tif	P0-2	75A	75A1	6
927	6817	66	54	33	0	2	10	1	20	0	6817_H.tif	P0-2	75A	75A1	7
928	6818	24	18	14	0	2	4	1	3	0	6818_H.tif	P0-2	75A	75A1	8
929	6819	23	18	13	0	0	5	1	4	0	6819_H.tif	P0-2	75A	75A1	9
930	6820	21	20	15	0	0	1	1	4	0	6820_H.tif	P0-2	75A	75A1	10
931	6821	23	14	10	0	1	8	0	4	0	6821_H.tif	P0-2	75A	75A2	1
932	6822	29	23	17	0	0	6	5	1	0	6822_H.tif	P0-2	75A	75A2	2
933	6823	31	26	23	0	0	5	1	2	0	6823_H.tif	P0-2	75A	75A2	3
934	6824	18	9	9	0	2	7	0	0	0	6824_H.tif	P0-2	75A	75A2	4
935	6825	17	10	5	0	2	5	1	4	0	6825_H.tif	P0-2	75A	75A2	5
936	6826	26	16	11	0	1	9	0	5	0	6826_H.tif	P0-2	75A	75A2	6
937	6827	14	10	5	0	0	4	0	5	0	6827_H.tif	P0-2	75A	75A2	7
938	6828	16	11	7	0	0	5	1	3	0	6828_H.tif	P0-2	75A	75A2	8
939	6829	358	17	10	0	0	3	1	6	338	6829_H.tif	P0-2	75A	75A2	9
940	6830	17	12	11	0	1	4	0	1	0	6830_H.tif	P0-2	75A	75A2	10
941	6831	18	13	9	0	0	5	0	4	0	6831_H.tif	P0-2	75A	75A3	1
942	6832	13	8	4	0	1	4	0	4	0	6832_H.tif	P0-2	75A	75A3	2
943	6833	57	38	27	1	3	16	3	7	0	6833_H.tif	P0-2	75A	75A3	3
944	6834	15	8	4	0	2	5	1	3	0	6834_H.tif	P0-2	75A	75A3	4
945	6835	312	9	6	0	0	3	1	2	300	6835_H.tif	P0-2	75A	75A3	5
946	6836	18	10	2	0	1	7	0	8	0	6836_H.tif	P0-2	75A	75A3	6
947	6837	31	24	20	0	3	4	0	4	0	6837_H.tif	P0-2	75A	75A3	7
948	6838	35	26	22	0	1	8	0	4	0	6838_H.tif	P0-2	75A	75A3	8
949	6839	280	22	16	0	1	8	0	6	249	6839_H.tif	P0-2	75A	75A3	9
950	6840	28	20	11	0	2	6	0	9	0	6840_H.tif	P0-2	75A	75A3	10
951	6841	17	13	10	2	0	4	1	0	0	6841_H.tif	P0-2	75F	75F1	1
952	6842	52	45	41	0	1	6	1	3	0	6842_H.tif	P0-2	75F	75F1	2
953	6843	36	33	27	0	1	2	2	4	0	6843_H.tif	P0-2	75F	75F1	3
954	6844	52	48	45	0	1	3	1	2	0	6844_H.tif	P0-2	75F	75F1	4
955	6845	91	76	57	0	5	10	2	17	0	6845_H.tif	P0-2	75F	75F1	5
956	6846	46	38	36	0	2	6	0	2	0	6846_H.tif	P0-2	75F	75F1	6
957	6847	29	27	26	0	0	2	0	1	0	6847_H.tif	P0-2	75F	75F1	7
958	6848	39	29	26	0	3	7	0	3	0	6848_H.tif	P0-2	75F	75F1	8
959	6849	47	46	45	0	0	1	0	1	0	6849_H.tif	P0-2	75F	75F1	9
960	6850	31	28	23	0	1	2	1	4	0	6850_H.tif	P0-2	75F	75F1	10
961	6851	84	77	73	0	3	4	0	4	0	6851_H.tif	P0-2	75F	75F2	1
962	6852	58	50	48	0	3	5	0	2	0	6852_H.tif	P0-2	75F	75F2	2
963	6853	17	15	13	0	1	1	0	2	0	6853_H.tif	P0-2	75F	75F2	3
964	6854	113	101	43	0	10	2	32	26	0	6854_H.tif	P0-2	75F	75F2	4
965	6855	47	43	34	0	1	3	3	6	0	6855_H.tif	P0-2	75F	75F2	5
966	6856	48	44	40	1	0	4	0	3	0	6856_H.tif	P0-2	75F	75F2	6
967	6857	71	62	49	0	3	6	9	4	0	6857_H.tif	P0-2	75F	75F2	7
968	6858	55	48	46	0	3	4	0	2	0	6858_H.tif	P0-2	75F	75F2	8
969	6859	77	70	67	0	4	3	0	3	0	6859_H.tif	P0-2	75F	75F2	9
970	6860	59	51	46	0	1	7	0	5	0	6860_H.tif	P0-2	75F	75F2	10
971	6861	48	40	34	0	4	4	2	4	0	6861_H.tif	P0-2	75F	75F3	1
972	6862	36	33	29	0	0	3	0	4	0	6862_H.tif	P0-2	75F	75F3	2
973	6863	44	39	38	0	3	2	0	1	0	6863_H.tif	P0-2	75F	75F3	3
974	6864	17	14	12	0	0	3	0	2	0	6864_H.tif	P0-2	75F	75F3	4
975	6865	30	25	22	0	1	4	0	3	0	6865_H.tif	P0-2	75F	75F3	5
976	6866	30	23	21	0	1	6	0	2	0	6866_H.tif	P0-2	75F	75F3	6
977	6867	56	52	35	0	1	3	7	10	0	6867_H.tif	P0-2	75F	75F3	7
978	6868	453	39	28	1	0	2	2	8	412	6868_H.tif	P0-2	75F	75F3	8
979	6869	318	44	41	0	0	3	0	3	271	6869_H.tif	P0-2	75F	75F3	9
980	6870	69	64	59	0	4	1	0	5	0	6870_H.tif	P0-2	75F	75F3	10
981	6871	13	10	6	0	0	3	4	0	0	6871_H.tif	P0-2	10F	10F1	1
982	6872	12	8	4	0	1	3	4	0	0	6872_H.tif	P0-2	10F	10F1	2
983	6873	18	13	12	0	1	4	1	0	0	6873_H.tif	P0-2	10F	10F1	3
984	6874	19	13	8	0	3	3	2	3	0	6874_H.tif	P0-2	10F	10F1	4
985	6875	10	9	6	0	1	0	3	0	0	6875_H.tif	P0-2	10F	10F1	5
986	6876	32	19	18	0	5	8	1	0	0	6876_H.tif	P0-2	10F	10F1	6
987	6877	18	14	10	0	3	1	4	0	0	6877_H.tif	P0-2	10F	10F1	7
988	6878	3	2	1	0	0	1	1	0	0	6878_H.tif	P0-2	10F	10F1	8
989	6879	17	12	5	0	3	2	7	0	0	6879_H.tif	P0-2	10F	10F1	9
990	6880	22	17	7	1	2	3	8	1	0	6880_H.tif	P0-2	10F	10F1	10
991	6881	17	15	5	0	1	1	7	3	0	6881_H.tif	P0-2	10F	10F2	1
992	6882	8	4	2	0	2	2	2	0	0	6882_H.tif	P0-2	10F	10F2	2
993	6883	14	9	5	0	3	2	4	0	0	6883_H.tif	P0-2	10F	10F2	3
994	6884	21	9	5	0	7	5	3	1	0	6884_H.tif	P0-2	10F	10F2	4
995	6885	18	12	6	0	5	1	5	1	0	6885_H.tif	P0-2	10F	10F2	5
996	6886	25	23	12	1	1	1	9	1	0	6886_H.tif	P0-2	10F	10F2	6
997	6887	5	5	2	0	0	0	3	0	0	6887_H.tif	P0-2	10F	10F2	7
998	6888	22	13	4	0	5	4	7	2	0	6888_H.tif	P0-2	10F	10F2	8
999	6889	10	6	3	0	2	2	3	0	0	6889_H.tif	P0-2	10F	10F2	9
1000	6890	7	6	4	0	0	1	1	1	0	6890_H.tif	P0-2	10F	10F2	10
1001	6891	7	3	0	1	1	3	2	0	0	6891_H.tif	P0-2	10F	10F3	1
1002	6892	5	3	3	0	1	1	0	0	0	6892_H.tif	P0-2	10F	10F3	2
1003	6893	14	11	5	0	1	2	5	1	0	6893_H.tif	P0-2	10F	10F3	3
1004	6894	11	8	5	1	0	3	2	0	0	6894_H.tif	P0-2	10F	10F3	4
1005	6895	16	12	9	0	2	2	1	2	0	6895_H.tif	P0-2	10F	10F3	5
1006	6896	15	12	9	0	1	2	3	0	0	6896_H.tif	P0-2	10F	10F3	6
1007	6897	21	15	13	0	3	3	1	1	0	6897_H.tif	P0-2	10F	10F3	7
1008	6898	10	7	5	0	1	2	1	1	0	6898_H.tif	P0-2	10F	10F3	8
1009	6899	30	21	21	0	5	4	0	0	0	6899_H.tif	P0-2	10F	10F3	9
1010	6900	35	28	17	0	4	3	10	1	0	6900_H.tif	P0-2	10F	10F3	10
1011	6901	19	17	14	0	0	2	2	1	0	6901_H.tif	P0-2	25F	25F1	1
1012	6902	10	10	9	0	0	0	1	0	0	6902_H.tif	P0-2	25F	25F1	2
1013	6903	16	12	8	0	4	0	4	0	0	6903_H.tif	P0-2	25F	25F1	3
1014	6904	19	15	9	0	2	2	4	2	0	6904_H.tif	P0-2	25F	25F1	4
1015	6905	15	8	3	0	1	6	4	1	0	6905_H.tif	P0-2	25F	25F1	5
1016	6906	20	18	17	0	0	2	0	1	0	6906_H.tif	P0-2	25F	25F1	6
1017	6907	16	16	9	0	0	0	4	3	0	6907_H.tif	P0-2	25F	25F1	7
1018	6908	14	11	7	0	1	2	2	2	0	6908_H.tif	P0-2	25F	25F1	8
1019	6909	27	22	18	0	1	4	4	0	0	6909_H.tif	P0-2	25F	25F1	9
1020	6910	17	14	11	0	2	1	2	1	0	6910_H.tif	P0-2	25F	25F1	10
1021	6911	14	12	8	0	1	1	3	1	0	6911_H.tif	P0-2	25F	25F2	1
1022	6912	8	6	3	0	0	2	3	0	0	6912_H.tif	P0-2	25F	25F2	2
1023	6913	17	16	11	0	0	1	5	0	0	6913_H.tif	P0-2	25F	25F2	3
1024	6914	8	5	2	0	2	1	2	1	0	6914_H.tif	P0-2	25F	25F2	4
1025	6915	17	14	10	0	3	0	4	0	0	6915_H.tif	P0-2	25F	25F2	5
1026	6916	29	21	14	0	5	3	6	1	0	6916_H.tif	P0-2	25F	25F2	6
1027	6917	11	10	5	0	0	1	5	0	0	6917_H.tif	P0-2	25F	25F2	7
1028	6918	5	4	4	0	0	1	0	0	0	6918_H.tif	P0-2	25F	25F2	8
1029	6919	16	14	4	0	1	1	10	0	0	6919_H.tif	P0-2	25F	25F2	9
1030	6920	9	8	4	0	0	1	3	1	0	6920_H.tif	P0-2	25F	25F2	10
1031	6921	17	13	11	0	2	2	1	1	0	6921_H.tif	P0-2	25F	25F3	1
1032	6922	19	17	10	0	1	1	6	1	0	6922_H.tif	P0-2	25F	25F3	2
1033	6923	9	7	5	0	1	1	1	1	0	6923_H.tif	P0-2	25F	25F3	3
1034	6924	12	5	1	0	4	3	2	2	0	6924_H.tif	P0-2	25F	25F3	4
1035	6925	42	32	22	0	6	4	4	6	0	6925_H.tif	P0-2	25F	25F3	5
1036	6926	19	13	6	0	2	4	2	5	0	6926_H.tif	P0-2	25F	25F3	6
1037	6927	13	11	8	0	2	0	3	0	0	6927_H.tif	P0-2	25F	25F3	7
1038	6928	9	5	5	0	3	1	0	0	0	6928_H.tif	P0-2	25F	25F3	8
1039	6929	7	6	3	0	0	1	3	0	0	6929_H.tif	P0-2	25F	25F3	9
1040	6930	31	26	22	0	3	2	2	2	0	6930_H.tif	P0-2	25F	25F3	10
1041	6931	13	9	4	0	2	2	5	0	0	6931_H.tif	P0-2	4F	4F1	1
1042	6932	18	12	6	0	5	1	6	0	0	6932_H.tif	P0-2	4F	4F1	2
1043	6933	15	11	5	0	4	0	5	1	0	6933_H.tif	P0-2	4F	4F1	3
1044	6934	25	15	6	0	9	1	9	0	0	6934_H.tif	P0-2	4F	4F1	4
1045	6935	10	7	5	0	2	1	2	0	0	6935_H.tif	P0-2	4F	4F1	5
1046	6936	27	19	14	0	4	4	5	0	0	6936_H.tif	P0-2	4F	4F1	6
1047	6937	18	12	6	0	3	3	6	0	0	6937_H.tif	P0-2	4F	4F1	7
1048	6938	24	17	10	0	5	2	6	1	0	6938_H.tif	P0-2	4F	4F1	8
1049	6939	21	18	13	0	2	1	5	0	0	6939_H.tif	P0-2	4F	4F1	9
1050	6940	22	18	9	0	2	2	9	0	0	6940_H.tif	P0-2	4F	4F1	10
1051	6941	6	5	2	0	1	0	2	1	0	6941_H.tif	P0-2	4F	4F2	1
1052	6942	50	36	26	1	12	2	8	1	0	6942_H.tif	P0-2	4F	4F2	2
1053	6943	21	15	6	0	5	1	9	0	0	6943_H.tif	P0-2	4F	4F2	3
1054	6944	9	8	3	0	1	0	5	0	0	6944_H.tif	P0-2	4F	4F2	4
1055	6945	7	7	5	0	0	0	2	0	0	6945_H.tif	P0-2	4F	4F2	5
1056	6946	17	13	9	0	2	2	4	0	0	6946_H.tif	P0-2	4F	4F2	6
1057	6947	26	19	15	1	4	3	3	0	0	6947_H.tif	P0-2	4F	4F2	7
1058	6948	5	3	0	0	1	1	3	0	0	6948_H.tif	P0-2	4F	4F2	8
1059	6949	23	14	7	0	5	4	5	2	0	6949_H.tif	P0-2	4F	4F2	9
1060	6950	23	16	10	0	3	4	5	1	0	6950_H.tif	P0-2	4F	4F2	10
1061	6951	15	8	5	0	5	2	3	0	0	6951_H.tif	P0-2	4F	4F3	1
1062	6952	14	11	6	0	1	2	5	0	0	6952_H.tif	P0-2	4F	4F3	2
1063	6953	22	19	11	0	3	0	8	0	0	6953_H.tif	P0-2	4F	4F3	3
1064	6954	45	31	23	0	10	4	5	3	0	6954_H.tif	P0-2	4F	4F3	4
1065	6955	25	20	14	0	5	0	4	2	0	6955_H.tif	P0-2	4F	4F3	5
1066	6956	11	9	7	0	0	2	2	0	0	6956_H.tif	P0-2	4F	4F3	6
1067	6957	19	12	9	0	3	4	2	1	0	6957_H.tif	P0-2	4F	4F3	7
1068	6958	30	23	16	0	2	5	5	2	0	6958_H.tif	P0-2	4F	4F3	8
1069	6959	9	5	4	0	3	1	1	0	0	6959_H.tif	P0-2	4F	4F3	9
1070	6960	10	8	6	0	2	0	2	0	0	6960_H.tif	P0-2	4F	4F3	10
1071	6961	71	69	6	1	1	1	62	0	0	6961_H.tif	P0-2	K	K1	1
1072	6962	114	111	6	0	3	0	105	0	0	6962_H.tif	P0-2	K	K1	2
1073	6963	66	64	2	0	2	0	62	0	0	6963_H.tif	P0-2	K	K1	3
1074	6964	84	81	6	1	3	0	74	0	0	6964_H.tif	P0-2	K	K1	4
1075	6965	106	102	10	2	4	0	90	0	0	6965_H.tif	P0-2	K	K1	5
1076	6966	65	59	5	1	6	0	53	0	0	6966_H.tif	P0-2	K	K1	6
1077	6967	59	54	3	0	5	0	51	0	0	6967_H.tif	P0-2	K	K1	7
1078	6968	49	45	6	0	3	1	39	0	0	6968_H.tif	P0-2	K	K1	8
1079	6969	56	54	1	1	2	0	52	0	0	6969_H.tif	P0-2	K	K1	9
1080	6970	34	34	0	0	0	0	34	0	0	6970_H.tif	P0-2	K	K1	10
1081	6971	32	32	1	0	0	0	31	0	0	6971_H.tif	P0-2	K	K2	1
1082	6972	55	54	0	0	1	0	54	0	0	6972_H.tif	P0-2	K	K2	2
1083	6973	40	39	0	0	1	0	39	0	0	6973_H.tif	P0-2	K	K2	3
1084	6974	76	70	3	0	4	2	67	0	0	6974_H.tif	P0-2	K	K2	4
1085	6975	46	44	2	0	2	0	42	0	0	6975_H.tif	P0-2	K	K2	5
1086	6976	56	54	1	0	2	0	53	0	0	6976_H.tif	P0-2	K	K2	6
1087	6977	48	45	2	0	3	0	43	0	0	6977_H.tif	P0-2	K	K2	7
1088	6978	23	23	0	0	0	0	23	0	0	6978_H.tif	P0-2	K	K2	8
1089	6979	85	83	4	0	1	1	79	0	0	6979_H.tif	P0-2	K	K2	9
1090	6980	106	97	11	0	8	1	86	0	0	6980_H.tif	P0-2	K	K2	10
1091	6981	117	112	16	1	5	0	95	0	0	6981_H.tif	P0-2	K	K3	1
1092	6982	121	115	8	0	4	2	107	0	0	6982_H.tif	P0-2	K	K3	2
1093	6983	144	139	12	0	5	0	127	0	0	6983_H.tif	P0-2	K	K3	3
1094	6984	40	39	5	1	1	0	33	0	0	6984_H.tif	P0-2	K	K3	4
1095	6985	72	69	9	0	2	1	60	0	0	6985_H.tif	P0-2	K	K3	5
1096	6986	95	86	3	0	8	1	83	0	0	6986_H.tif	P0-2	K	K3	6
1097	6987	99	90	11	0	7	2	79	0	0	6987_H.tif	P0-2	K	K3	7
1098	6988	103	99	6	1	3	1	92	0	0	6988_H.tif	P0-2	K	K3	8
1099	6989	109	106	5	0	3	0	101	0	0	6989_H.tif	P0-2	K	K3	9
1100	6990	86	81	9	0	4	1	72	0	0	6990_H.tif	P0-2	K	K3	10
1101	6991	103	99	15	1	4	0	79	4	0	6991_H.tif	P0-2	K	K1	1
1102	6992	116	110	13	1	5	1	89	7	0	6992_H.tif	P0-2	K	K1	2
1103	6993	116	102	39	2	12	2	44	17	0	6993_H.tif	P0-2	K	K1	3
1104	6994	134	127	29	2	5	2	95	1	0	6994_H.tif	P0-2	K	K1	4
1105	6995	164	155	20	0	9	0	133	2	0	6995_H.tif	P0-2	K	K1	5
1106	6996	126	121	13	1	5	0	106	1	0	6996_H.tif	P0-2	K	K1	6
1107	6997	107	101	9	2	2	4	78	12	0	6997_H.tif	P0-2	K	K1	7
1108	6998	100	96	17	3	3	1	70	6	0	6998_H.tif	P0-2	K	K1	8
1109	6999	114	106	35	1	7	1	50	20	0	6999_H.tif	P0-2	K	K1	9
1110	7000	91	84	5	1	6	1	64	14	0	7000_H.tif	P0-2	K	K1	10
1111	7001	176	154	84	2	21	1	46	22	0	7001_H.tif	P0-2	K	K2	1
1112	7002	114	104	24	1	9	1	52	27	0	7002_H.tif	P0-2	K	K2	2
1113	7003	130	112	71	2	15	3	35	4	0	7003_H.tif	P0-2	K	K2	3
1114	7004	120	110	5	1	10	0	71	33	0	7004_H.tif	P0-2	K	K2	4
1115	7005	102	90	12	3	9	3	52	23	0	7005_H.tif	P0-2	K	K2	5
1116	7006	97	89	19	2	7	1	44	24	0	7006_H.tif	P0-2	K	K2	6
1117	7007	87	81	18	0	3	3	42	21	0	7007_H.tif	P0-2	K	K2	7
1118	7008	87	83	7	2	3	1	52	22	0	7008_H.tif	P0-2	K	K2	8
1119	7009	140	128	40	4	9	3	57	27	0	7009_H.tif	P0-2	K	K2	9
1120	7010	135	127	35	1	8	0	65	26	0	7010_H.tif	P0-2	K	K2	10
1121	7011	144	126	30	4	17	1	35	57	0	7011_H.tif	P0-2	K	K3	1
1122	7012	136	128	29	5	8	0	40	54	0	7012_H.tif	P0-2	K	K3	2
1123	7013	159	145	36	3	13	1	46	60	0	7013_H.tif	P0-2	K	K3	3
1124	7014	131	120	45	4	6	5	37	34	0	7014_H.tif	P0-2	K	K3	4
1125	7015	56	52	9	0	2	2	23	20	0	7015_H.tif	P0-2	K	K3	5
1126	7016	137	130	38	2	6	1	21	69	0	7016_H.tif	P0-2	K	K3	6
1127	7017	79	77	11	4	1	0	23	39	1	7017_H.tif	P0-2	K	K3	7
1128	7018	121	110	32	0	11	0	28	50	0	7018_H.tif	P0-2	K	K3	8
1129	7019	121	114	24	1	7	0	40	49	0	7019_H.tif	P0-2	K	K3	9
1130	7020	123	118	24	3	3	2	44	47	0	7020_H.tif	P0-2	K	K3	10
1131	7021	62	54	25	0	3	4	10	19	1	7021_H.tif	P0-2	4F	4F1	1
1132	7022	62	45	25	2	10	7	6	12	0	7022_H.tif	P0-2	4F	4F1	2
1133	7023	46	37	22	0	3	5	4	11	1	7023_H.tif	P0-2	4F	4F1	3
1134	7024	45	32	15	0	8	5	8	9	0	7024_H.tif	P0-2	4F	4F1	4
1135	7025	48	35	25	1	7	5	4	5	1	7025_H.tif	P0-2	4F	4F1	5
1136	7026	52	41	19	1	4	6	8	13	1	7026_H.tif	P0-2	4F	4F1	6
1137	7027	52	40	23	2	5	7	6	9	0	7027_H.tif	P0-2	4F	4F1	7
1138	7028	65	51	37	0	7	7	4	10	0	7028_H.tif	P0-2	4F	4F1	8
1139	7029	46	33	21	0	7	6	4	8	0	7029_H.tif	P0-2	4F	4F1	9
1140	7030	75	61	33	0	4	9	13	15	1	7030_H.tif	P0-2	4F	4F1	10
1141	7031	76	61	40	1	7	8	3	17	0	7031_H.tif	P0-2	4F	4F2	1
1142	7032	51	36	26	1	9	5	4	5	1	7032_H.tif	P0-2	4F	4F2	2
1143	7033	27	23	17	1	1	3	5	0	0	7033_H.tif	P0-2	4F	4F2	3
1144	7034	40	26	18	0	4	10	1	7	0	7034_H.tif	P0-2	4F	4F2	4
1145	7035	45	31	17	2	6	8	1	11	0	7035_H.tif	P0-2	4F	4F2	5
1146	7036	64	50	28	3	6	8	4	15	0	7036_H.tif	P0-2	4F	4F2	6
1147	7037	45	35	16	0	2	7	3	16	1	7037_H.tif	P0-2	4F	4F2	7
1148	7038	35	23	10	0	8	4	4	9	0	7038_H.tif	P0-2	4F	4F2	8
1149	7039	55	40	24	3	10	4	4	9	1	7039_H.tif	P0-2	4F	4F2	9
1150	7040	13	13	10	0	0	0	1	2	0	7040_H.tif	P0-2	4F	4F2	10
1151	7041	61	43	32	1	8	9	4	6	1	7041_H.tif	P0-2	4F	4F3	1
1152	7042	61	42	27	1	5	14	3	11	0	7042_H.tif	P0-2	4F	4F3	2
1153	7043	76	49	38	0	12	13	2	9	2	7043_H.tif	P0-2	4F	4F3	3
1154	7044	54	45	21	1	0	8	3	20	1	7044_H.tif	P0-2	4F	4F3	4
1155	7045	54	41	11	3	4	7	8	19	2	7045_H.tif	P0-2	4F	4F3	5
1156	7046	61	37	24	0	7	15	0	13	2	7046_H.tif	P0-2	4F	4F3	6
1157	7047	29	16	10	0	6	7	0	6	0	7047_H.tif	P0-2	4F	4F3	7
1158	7048	73	58	44	1	8	6	0	13	1	7048_H.tif	P0-2	4F	4F3	8
1159	7049	54	37	18	0	6	8	3	16	3	7049_H.tif	P0-2	4F	4F3	9
1160	7050	56	43	18	0	7	6	4	21	0	7050_H.tif	P0-2	4F	4F3	10
1161	7051	77	60	35	7	11	4	2	16	2	7051_H.tif	P0-2	10F	10F1	1
1162	7052	69	54	32	3	9	4	7	12	2	7052_H.tif	P0-2	10F	10F1	2
1163	7053	35	27	6	2	4	2	11	8	2	7053_H.tif	P0-2	10F	10F1	3
1164	7054	30	26	9	1	2	0	8	8	2	7054_H.tif	P0-2	10F	10F1	4
1165	7055	8	5	4	0	3	0	1	0	0	7055_H.tif	P0-2	10F	10F1	5
1166	7056	7	5	4	0	1	1	1	0	0	7056_H.tif	P0-2	10F	10F1	6
1167	7057	18	15	8	0	3	0	7	0	0	7057_H.tif	P0-2	10F	10F1	7
1168	7058	46	31	18	1	9	6	7	5	0	7058_H.tif	P0-2	10F	10F1	8
1169	7059	55	45	25	1	5	5	17	2	0	7059_H.tif	P0-2	10F	10F1	9
1170	7060	69	58	42	2	3	8	10	4	0	7060_H.tif	P0-2	10F	10F1	10
1171	7061	97	90	59	6	7	0	10	15	0	7061_H.tif	P0-2	10F	10F2	1
1172	7062	68	59	37	2	5	4	16	4	0	7062_H.tif	P0-2	10F	10F2	2
1173	7063	62	57	18	0	4	1	35	4	0	7063_H.tif	P0-2	10F	10F2	3
1174	7064	64	55	32	0	6	3	16	7	0	7064_H.tif	P0-2	10F	10F2	4
1175	7065	45	34	8	4	6	5	21	1	0	7065_H.tif	P0-2	10F	10F2	5
1176	7066	29	26	13	1	3	0	10	2	0	7066_H.tif	P0-2	10F	10F2	6
1177	7067	51	42	18	3	5	3	16	5	1	7067_H.tif	P0-2	10F	10F2	7
1178	7068	99	83	56	1	14	2	23	3	0	7068_H.tif	P0-2	10F	10F2	8
1179	7069	67	56	33	1	10	1	14	8	0	7069_H.tif	P0-2	10F	10F2	9
1180	7070	71	56	34	1	11	4	15	6	0	7070_H.tif	P0-2	10F	10F2	10
1181	7071	85	68	35	8	6	9	19	6	2	7071_H.tif	P0-2	10F	10F3	1
1182	7072	96	74	47	3	11	10	15	9	1	7072_H.tif	P0-2	10F	10F3	2
1183	7073	59	39	26	0	15	5	5	8	0	7073_H.tif	P0-2	10F	10F3	3
1184	7074	46	38	22	0	4	3	11	5	1	7074_H.tif	P0-2	10F	10F3	4
1185	7075	72	56	25	2	11	4	19	10	1	7075_H.tif	P0-2	10F	10F3	5
1186	7076	35	25	19	0	5	5	5	1	0	7076_H.tif	P0-2	10F	10F3	6
1187	7077	49	35	23	1	7	6	11	0	1	7077_H.tif	P0-2	10F	10F3	7
1188	7078	43	35	18	0	5	3	11	6	0	7078_H.tif	P0-2	10F	10F3	8
1189	7079	58	45	22	3	8	5	17	3	0	7079_H.tif	P0-2	10F	10F3	9
1190	7080	88	68	43	1	14	6	16	8	0	7080_H.tif	P0-2	10F	10F3	10
1191	7081	70	53	39	2	8	8	6	6	1	7081_H.tif	P0-2	25F	25F1	1
1192	7082	79	62	42	3	8	9	12	5	0	7082_H.tif	P0-2	25F	25F1	2
1193	7083	43	36	25	1	4	3	9	1	0	7083_H.tif	P0-2	25F	25F1	3
1194	7084	42	32	20	0	6	1	11	1	3	7084_H.tif	P0-2	25F	25F1	4
1195	7085	18	13	4	0	5	0	9	0	0	7085_H.tif	P0-2	25F	25F1	5
1196	7086	23	20	13	0	1	2	4	3	0	7086_H.tif	P0-2	25F	25F1	6
1197	7087	20	17	11	0	3	0	5	1	0	7087_H.tif	P0-2	25F	25F1	7
1198	7088	79	68	52	4	6	4	8	4	1	7088_H.tif	P0-2	25F	25F1	8
1199	7089	41	33	14	2	3	4	14	3	1	7089_H.tif	P0-2	25F	25F1	9
1200	7090	66	54	32	0	7	5	18	4	0	7090_H.tif	P0-2	25F	25F1	10
1201	7091	115	95	79	1	14	6	8	7	0	7091_H.tif	P0-2	25F	25F2	1
1202	7092	94	76	55	5	10	7	8	8	1	7092_H.tif	P0-2	25F	25F2	2
1203	7093	40	29	24	1	4	6	2	2	1	7093_H.tif	P0-2	25F	25F2	3
1204	7094	51	34	20	6	12	3	3	5	2	7094_H.tif	P0-2	25F	25F2	4
1205	7095	92	76	59	3	9	7	8	6	0	7095_H.tif	P0-2	25F	25F2	5
1206	7096	91	73	56	1	5	13	9	7	0	7096_H.tif	P0-2	25F	25F2	6
1207	7097	26	23	17	0	2	1	6	0	0	7097_H.tif	P0-2	25F	25F2	7
1208	7098	103	87	57	2	4	12	16	12	0	7098_H.tif	P0-2	25F	25F2	8
1209	7099	44	35	10	5	4	4	17	3	1	7099_H.tif	P0-2	25F	25F2	9
1210	7100	100	82	52	4	9	9	20	6	0	7100_H.tif	P0-2	25F	25F2	10
1211	7101	81	70	44	2	9	2	21	3	0	7101_H.tif	P0-2	25F	25F3	1
1212	7102	108	91	71	3	12	5	11	6	0	7102_H.tif	P0-2	25F	25F3	2
1213	7103	89	73	40	2	12	4	19	12	0	7103_H.tif	P0-2	25F	25F3	3
1214	7104	92	84	64	1	6	1	11	8	1	7104_H.tif	P0-2	25F	25F3	4
1215	7105	62	46	25	3	11	3	13	5	2	7105_H.tif	P0-2	25F	25F3	5
1216	7106	90	80	47	3	6	4	6	24	0	7106_H.tif	P0-2	25F	25F3	6
1217	7107	67	52	32	1	7	8	14	5	0	7107_H.tif	P0-2	25F	25F3	7
1218	7108	50	40	25	0	5	5	10	5	0	7108_H.tif	P0-2	25F	25F3	8
1219	7109	51	35	28	0	10	6	2	5	0	7109_H.tif	P0-2	25F	25F3	9
1220	7110	111	87	70	1	10	12	8	8	2	7110_H.tif	P0-2	25F	25F3	10
1221	7111	229	228	0	18	1	0	207	3	0	7111_H.tif	P0-2	K	K1	1
1222	7112	215	213	0	8	1	0	205	0	1	7112_H.tif	P0-2	K	K1	2
1223	7113	217	208	17	10	5	4	181	0	0	7113_H.tif	P0-2	K	K1	3
1224	7114	129	129	1	5	0	0	122	1	0	7114_H.tif	P0-2	K	K1	4
1225	7115	94	94	0	4	0	0	90	0	0	7115_H.tif	P0-2	K	K1	5
1226	7116	167	160	65	4	3	4	90	1	0	7116_H.tif	P0-2	K	K1	6
1227	7117	201	185	62	11	12	3	108	4	1	7117_H.tif	P0-2	K	K1	7
1228	7118	176	174	36	6	2	0	131	1	0	7118_H.tif	P0-2	K	K1	8
1229	7119	144	139	1	8	3	2	130	0	0	7119_H.tif	P0-2	K	K1	9
1230	7120	127	119	23	4	6	2	88	4	0	7120_H.tif	P0-2	K	K1	10
1231	7121	158	151	50	5	4	3	88	8	0	7121_H.tif	P0-2	K	K2	1
1232	7122	163	154	53	5	7	2	92	4	0	7122_H.tif	P0-2	K	K2	2
1233	7123	133	124	44	1	8	0	77	2	1	7123_H.tif	P0-2	K	K2	3
1234	7124	169	164	24	7	2	2	126	7	1	7124_H.tif	P0-2	K	K2	4
1235	7125	168	152	38	8	14	1	103	3	1	7125_H.tif	P0-2	K	K2	5
1236	7126	174	164	44	9	9	0	109	2	1	7126_H.tif	P0-2	K	K2	6
1237	7127	147	133	64	1	10	4	58	10	0	7127_H.tif	P0-2	K	K2	7
1238	7128	165	153	36	5	8	4	109	3	0	7128_H.tif	P0-2	K	K2	8
1239	7129	147	140	18	4	5	1	114	4	1	7129_H.tif	P0-2	K	K2	9
1240	7130	192	188	32	3	3	1	147	6	0	7130_H.tif	P0-2	K	K2	10
1241	7131	69	65	8	0	1	0	54	3	3	7131_H.tif	P0-2	K	K3	1
1242	7132	92	89	5	9	3	0	74	1	0	7132_H.tif	P0-2	K	K3	2
1243	7133	119	112	32	7	5	1	67	6	1	7133_H.tif	P0-2	K	K3	3
1244	7134	149	140	46	8	8	1	75	11	0	7134_H.tif	P0-2	K	K3	4
1245	7135	97	89	15	5	6	1	64	5	1	7135_H.tif	P0-2	K	K3	5
1246	7136	76	69	24	1	6	1	39	5	0	7136_H.tif	P0-2	K	K3	6
1247	7137	110	101	22	4	8	0	71	4	1	7137_H.tif	P0-2	K	K3	7
1248	7138	186	173	101	28	6	7	32	12	0	7138_H.tif	P0-2	K	K3	8
1249	7139	190	178	92	5	8	4	70	11	0	7139_H.tif	P0-2	K	K3	9
1250	7140	135	125	37	3	10	0	76	9	0	7140_H.tif	P0-2	K	K3	10
1251	7141	75	61	48	2	8	6	6	5	0	7141_H.tif	P0-2	4F	4F1	1
1252	7142	64	56	39	3	5	3	12	2	0	7142_H.tif	P0-2	4F	4F1	2
1253	7143	73	61	42	0	7	5	15	4	0	7143_H.tif	P0-2	4F	4F1	3
1254	7144	33	29	12	1	2	1	15	1	1	7144_H.tif	P0-2	4F	4F1	4
1255	7145	64	48	29	0	13	3	16	3	0	7145_H.tif	P0-2	4F	4F1	5
1256	7146	74	63	40	1	5	6	13	9	0	7146_H.tif	P0-2	4F	4F1	6
1257	7147	48	40	22	1	5	3	12	5	0	7147_H.tif	P0-2	4F	4F1	7
1258	7148	61	53	27	7	8	0	13	6	0	7148_H.tif	P0-2	4F	4F1	8
1259	7149	77	66	37	4	11	0	19	6	0	7149_H.tif	P0-2	4F	4F1	9
1260	7150	82	71	36	9	7	3	21	5	1	7150_H.tif	P0-2	4F	4F1	10
1261	7151	108	98	65	2	6	3	20	11	1	7151_H.tif	P0-2	4F	4F2	1
1262	7152	108	97	49	4	7	4	36	8	0	7152_H.tif	P0-2	4F	4F2	2
1263	7153	38	33	9	0	3	2	20	4	0	7153_H.tif	P0-2	4F	4F2	3
1264	7154	69	60	38	1	6	3	16	5	0	7154_H.tif	P0-2	4F	4F2	4
1265	7155	61	54	36	2	3	3	13	3	1	7155_H.tif	P0-2	4F	4F2	5
1266	7156	68	58	36	3	8	2	14	5	0	7156_H.tif	P0-2	4F	4F2	6
1267	7157	82	65	39	1	11	5	20	5	1	7157_H.tif	P0-2	4F	4F2	7
1268	7158	59	54	36	4	4	1	12	2	0	7158_H.tif	P0-2	4F	4F2	8
1269	7159	51	46	31	3	4	1	10	2	0	7159_H.tif	P0-2	4F	4F2	9
1270	7160	50	39	26	2	7	4	7	4	0	7160_H.tif	P0-2	4F	4F2	10
1271	7161	67	60	40	1	3	1	14	5	3	7161_H.tif	P0-2	4F	4F3	1
1272	7162	50	47	30	0	2	1	13	4	0	7162_H.tif	P0-2	4F	4F3	2
1273	7163	56	46	33	2	7	3	9	2	0	7163_H.tif	P0-2	4F	4F3	3
1274	7164	43	38	7	0	1	1	30	1	3	7164_H.tif	P0-2	4F	4F3	4
1275	7165	58	49	22	3	6	2	22	2	1	7165_H.tif	P0-2	4F	4F3	5
1276	7166	55	42	22	4	11	2	15	1	0	7166_H.tif	P0-2	4F	4F3	6
1277	7167	24	20	15	0	2	2	4	1	0	7167_H.tif	P0-2	4F	4F3	7
1278	7168	48	37	22	3	5	5	10	2	1	7168_H.tif	P0-2	4F	4F3	8
1279	7169	62	52	41	1	2	7	10	0	1	7169_H.tif	P0-2	4F	4F3	9
1280	7170	66	60	36	4	3	3	17	3	0	7170_H.tif	P0-2	4F	4F3	10
1281	7171	75	57	32	6	10	6	14	5	2	7171_H.tif	P0-2	50A	50A1	1
1282	7172	61	49	33	3	7	4	5	8	1	7172_H.tif	P0-2	50A	50A1	2
1283	7173	65	59	39	3	5	1	9	8	0	7173_H.tif	P0-2	50A	50A1	3
1284	7174	72	60	43	4	7	5	7	6	0	7174_H.tif	P0-2	50A	50A1	4
1285	7175	44	35	25	1	6	3	6	3	0	7175_H.tif	P0-2	50A	50A1	5
1286	7176	77	59	40	3	13	5	8	8	0	7176_H.tif	P0-2	50A	50A1	6
1287	7177	38	34	28	0	4	0	3	3	0	7177_H.tif	P0-2	50A	50A1	7
1288	7178	25	23	15	4	2	0	3	1	0	7178_H.tif	P0-2	50A	50A1	8
1289	7179	37	27	19	2	7	2	4	2	1	7179_H.tif	P0-2	50A	50A1	9
1290	7180	72	65	50	2	3	3	6	7	1	7180_H.tif	P0-2	50A	50A1	10
1291	7181	41	33	25	1	5	3	4	3	0	7181_H.tif	P0-2	50A	50A2	1
1292	7182	24	22	17	1	2	0	3	1	0	7182_H.tif	P0-2	50A	50A2	2
1293	7183	41	31	11	5	6	3	12	3	1	7183_H.tif	P0-2	50A	50A2	3
1294	7184	54	48	37	3	5	1	6	2	0	7184_H.tif	P0-2	50A	50A2	4
1295	7185	51	46	35	1	1	3	8	2	1	7185_H.tif	P0-2	50A	50A2	5
1296	7186	91	72	54	3	10	8	6	9	1	7186_H.tif	P0-2	50A	50A2	6
1297	7187	90	72	54	2	8	9	10	6	1	7187_H.tif	P0-2	50A	50A2	7
1298	7188	95	78	71	1	12	5	2	4	0	7188_H.tif	P0-2	50A	50A2	8
1299	7189	77	61	46	0	11	5	9	6	0	7189_H.tif	P0-2	50A	50A2	9
1300	7190	64	57	36	2	5	2	11	8	0	7190_H.tif	P0-2	50A	50A2	10
1301	7191	47	36	27	2	7	3	5	2	1	7191_H.tif	P0-2	50A	50A3	1
1302	7192	43	39	27	2	2	2	5	5	0	7192_H.tif	P0-2	50A	50A3	2
1303	7193	47	35	24	0	9	3	9	2	0	7193_H.tif	P0-2	50A	50A3	3
1304	7194	50	39	23	1	3	5	10	5	3	7194_H.tif	P0-2	50A	50A3	4
1305	7195	42	29	16	1	7	4	7	5	2	7195_H.tif	P0-2	50A	50A3	5
1306	7196	40	31	25	0	4	4	5	1	1	7196_H.tif	P0-2	50A	50A3	6
1307	7197	45	42	32	2	2	1	1	7	0	7197_H.tif	P0-2	50A	50A3	7
1308	7198	83	72	56	4	4	7	3	9	0	7198_H.tif	P0-2	50A	50A3	8
1309	7199	98	88	71	3	6	4	4	10	0	7199_H.tif	P0-2	50A	50A3	9
1310	7200	75	67	44	1	8	0	12	10	0	7200_H.tif	P0-2	50A	50A3	10
1311	7201	96	81	56	5	12	1	8	12	2	7201_H.tif	P0-2	10A	10A1	1
1312	7202	78	68	51	5	6	4	7	5	0	7202_H.tif	P0-2	10A	10A1	2
1313	7203	78	67	44	1	6	5	11	11	0	7203_H.tif	P0-2	10A	10A1	3
1314	7204	124	95	71	0	18	8	10	14	3	7204_H.tif	P0-2	10A	10A1	4
1315	7205	151	128	84	11	13	3	21	12	7	7205_H.tif	P0-2	10A	10A1	5
1316	7206	120	103	79	2	11	6	11	11	0	7206_H.tif	P0-2	10A	10A1	6
1317	7207	96	82	56	1	12	2	11	14	0	7207_H.tif	P0-2	10A	10A1	7
1318	7208	46	40	13	5	3	3	15	7	0	7208_H.tif	P0-2	10A	10A1	8
1319	7209	54	41	27	1	6	7	2	11	0	7209_H.tif	P0-2	10A	10A1	9
1320	7210	55	39	32	1	9	7	2	4	0	7210_H.tif	P0-2	10A	10A1	10
1321	7211	30	24	11	3	3	1	6	4	2	7211_H.tif	P0-2	10A	10A2	1
1322	7212	59	44	26	3	5	10	13	2	0	7212_H.tif	P0-2	10A	10A2	2
1323	7213	41	33	19	3	6	2	10	1	0	7213_H.tif	P0-2	10A	10A2	3
1324	7214	32	24	7	0	3	5	14	3	0	7214_H.tif	P0-2	10A	10A2	4
1325	7215	113	93	63	5	16	4	22	3	0	7215_H.tif	P0-2	10A	10A2	5
1326	7216	87	78	56	2	5	4	13	7	0	7216_H.tif	P0-2	10A	10A2	6
1327	7217	101	86	65	5	9	6	10	6	0	7217_H.tif	P0-2	10A	10A2	7
1328	7218	73	62	50	0	5	4	7	5	2	7218_H.tif	P0-2	10A	10A2	8
1329	7219	95	78	50	1	9	8	24	3	0	7219_H.tif	P0-2	10A	10A2	9
1330	7220	41	34	20	1	6	0	13	0	1	7220_H.tif	P0-2	10A	10A2	10
1331	7221	76	67	40	2	8	1	17	8	0	7221_H.tif	P0-2	10A	10A3	1
1332	7222	100	91	61	5	6	3	9	16	0	7222_H.tif	P0-2	10A	10A3	2
1333	7223	124	116	87	4	6	2	8	17	0	7223_H.tif	P0-2	10A	10A3	3
1334	7224	72	60	43	3	8	4	9	5	0	7224_H.tif	P0-2	10A	10A3	4
1335	7225	65	55	30	1	4	6	16	8	0	7225_H.tif	P0-2	10A	10A3	5
1336	7226	69	57	32	1	6	6	11	13	0	7226_H.tif	P0-2	10A	10A3	6
1337	7227	85	73	49	5	6	6	7	12	0	7227_H.tif	P0-2	10A	10A3	7
1338	7228	52	42	21	3	6	4	14	4	0	7228_H.tif	P0-2	10A	10A3	8
1339	7229	122	114	87	4	4	4	4	19	0	7229_H.tif	P0-2	10A	10A3	9
1340	7230	96	84	66	3	7	5	5	10	0	7230_H.tif	P0-2	10A	10A3	10
1341	7231	77	77	0	3	0	0	74	0	0	7231_H.tif	P0-2	K	K1	1
1342	7232	118	115	0	2	0	3	113	0	0	7232_H.tif	P0-2	K	K1	2
1343	7233	141	138	1	0	2	1	137	0	0	7233_H.tif	P0-2	K	K1	3
1344	7234	105	105	0	8	0	0	97	0	0	7234_H.tif	P0-2	K	K1	4
1345	7235	47	44	0	0	2	1	44	0	0	7235_H.tif	P0-2	K	K1	5
1346	7236	83	80	0	2	2	0	78	0	1	7236_H.tif	P0-2	K	K1	6
1347	7237	145	138	3	5	4	3	130	0	0	7237_H.tif	P0-2	K	K1	7
1348	7238	86	82	0	1	1	3	81	0	0	7238_H.tif	P0-2	K	K1	8
1349	7239	64	58	0	0	1	4	58	0	1	7239_H.tif	P0-2	K	K1	9
1350	7240	143	137	0	5	6	0	132	0	0	7240_H.tif	P0-2	K	K1	10
1351	7241	69	67	1	0	1	1	66	0	0	7241_H.tif	P0-2	K	K2	1
1352	7242	128	125	0	3	3	0	122	0	0	7242_H.tif	P0-2	K	K2	2
1353	7243	170	167	0	6	1	2	161	0	0	7243_H.tif	P0-2	K	K2	3
1354	7244	81	80	0	1	1	0	79	0	0	7244_H.tif	P0-2	K	K2	4
1355	7245	74	73	0	2	1	0	71	0	0	7245_H.tif	P0-2	K	K2	5
1356	7246	85	81	0	2	3	1	79	0	0	7246_H.tif	P0-2	K	K2	6
1357	7247	151	144	3	3	7	0	137	1	0	7247_H.tif	P0-2	K	K2	7
1358	7248	174	159	6	5	11	4	147	1	0	7248_H.tif	P0-2	K	K2	8
1359	7249	89	87	2	0	2	0	85	0	0	7249_H.tif	P0-2	K	K2	9
1360	7250	145	140	3	0	2	3	137	0	0	7250_H.tif	P0-2	K	K2	10
1361	7251	127	120	1	9	5	1	109	1	1	7251_H.tif	P0-2	K	K3	1
1362	7252	136	133	2	13	3	0	115	3	0	7252_H.tif	P0-2	K	K3	2
1363	7253	188	183	4	6	4	0	170	3	1	7253_H.tif	P0-2	K	K3	3
1364	7254	88	83	3	9	2	1	69	2	2	7254_H.tif	P0-2	K	K3	4
1365	7255	120	119	3	7	1	0	107	2	0	7255_H.tif	P0-2	K	K3	5
1366	7256	169	165	8	11	2	1	141	5	1	7256_H.tif	P0-2	K	K3	6
1367	7257	122	116	2	9	4	2	103	2	0	7257_H.tif	P0-2	K	K3	7
1368	7258	155	148	9	5	4	3	134	0	0	7258_H.tif	P0-2	K	K3	8
1369	7259	112	104	14	9	8	0	71	10	0	7259_H.tif	P0-2	K	K3	9
1370	7260	79	73	1	4	5	0	65	3	1	7260_H.tif	P0-2	K	K3	10
1371	7261	52	44	19	2	2	5	14	9	1	7261_H.tif	P0-2	25F	25F1	1
1372	7262	69	65	14	10	2	1	33	8	1	7262_H.tif	P0-2	25F	25F1	2
1373	7263	71	67	19	6	4	0	38	4	0	7263_H.tif	P0-2	25F	25F1	3
1374	7264	21	20	0	2	0	1	17	1	0	7264_H.tif	P0-2	25F	25F1	4
1375	7265	56	52	13	3	4	0	29	7	0	7265_H.tif	P0-2	25F	25F1	5
1376	7266	41	35	5	5	1	3	21	4	2	7266_H.tif	P0-2	25F	25F1	6
1377	7267	76	65	19	6	4	7	32	8	0	7267_H.tif	P0-2	25F	25F1	7
1378	7268	50	41	4	0	2	7	36	1	0	7268_H.tif	P0-2	25F	25F1	8
1379	7269	46	39	6	2	2	3	28	3	2	7269_H.tif	P0-2	25F	25F1	9
1380	7270	87	80	16	8	2	5	48	8	0	7270_H.tif	P0-2	25F	25F1	10
1381	7271	115	105	36	13	8	1	37	19	1	7271_H.tif	P0-2	25F	25F2	1
1382	7272	88	80	1	4	7	1	73	2	0	7272_H.tif	P0-2	25F	25F2	2
1383	7273	80	73	4	7	1	4	59	3	2	7273_H.tif	P0-2	25F	25F2	3
1384	7274	64	58	0	5	1	4	53	0	1	7274_H.tif	P0-2	25F	25F2	4
1385	7275	82	71	0	3	1	4	67	1	6	7275_H.tif	P0-2	25F	25F2	5
1386	7276	84	70	1	4	12	1	64	1	1	7276_H.tif	P0-2	25F	25F2	6
1387	7277	95	86	14	12	3	5	30	30	1	7277_H.tif	P0-2	25F	25F2	7
1388	7278	40	34	1	7	4	0	24	2	2	7278_H.tif	P0-2	25F	25F2	8
1389	7279	30	27	3	6	1	1	16	2	1	7279_H.tif	P0-2	25F	25F2	9
1390	7280	59	52	0	3	4	3	45	4	0	7280_H.tif	P0-2	25F	25F2	10
1391	7281	94	93	0	2	0	1	91	0	0	7281_H.tif	P0-2	25F	25F3	1
1392	7282	55	53	0	1	1	1	52	0	0	7282_H.tif	P0-2	25F	25F3	2
1393	7283	49	48	0	2	0	1	46	0	0	7283_H.tif	P0-2	25F	25F3	3
1394	7284	59	58	0	2	0	1	56	0	0	7284_H.tif	P0-2	25F	25F3	4
1395	7285	42	40	0	1	1	1	39	0	0	7285_H.tif	P0-2	25F	25F3	5
1396	7286	41	40	0	0	1	0	40	0	0	7286_H.tif	P0-2	25F	25F3	6
1397	7287	29	29	0	0	0	0	29	0	0	7287_H.tif	P0-2	25F	25F3	7
1398	7288	49	49	0	2	0	0	47	0	0	7288_H.tif	P0-2	25F	25F3	8
1399	7289	36	36	0	1	0	0	35	0	0	7289_H.tif	P0-2	25F	25F3	9
1400	7290	77	77	0	2	0	0	75	0	0	7290_H.tif	P0-2	25F	25F3	10
1401	7291	107	92	27	13	7	6	19	33	2	7291_H.tif	P0-2	75A	75A1	1
1402	7292	64	61	13	1	3	0	41	6	0	7292_H.tif	P0-2	75A	75A1	2
1403	7293	58	54	9	2	2	2	40	3	0	7293_H.tif	P0-2	75A	75A1	3
1404	7294	61	53	9	2	3	4	39	3	1	7294_H.tif	P0-2	75A	75A1	4
1405	7295	34	30	7	0	4	0	22	1	0	7295_H.tif	P0-2	75A	75A1	5
1406	7296	70	63	22	2	5	1	33	6	1	7296_H.tif	P0-2	75A	75A1	6
1407	7297	63	55	28	3	7	1	17	7	0	7297_H.tif	P0-2	75A	75A1	7
1408	7298	50	47	17	3	2	0	17	10	1	7298_H.tif	P0-2	75A	75A1	8
1409	7299	77	62	28	1	9	6	26	7	0	7299_H.tif	P0-2	75A	75A1	9
1410	7300	66	55	7	6	3	6	32	10	2	7300_H.tif	P0-2	75A	75A1	10
1411	7301	25	24	5	1	0	1	15	3	0	7301_H.tif	P0-2	75A	75A2	1
1412	7302	88	74	27	4	9	3	30	13	2	7302_H.tif	P0-2	75A	75A2	2
1413	7303	52	45	16	5	2	2	16	8	3	7303_H.tif	P0-2	75A	75A2	3
1414	7304	91	81	34	11	2	7	21	15	1	7304_H.tif	P0-2	75A	75A2	4
1415	7305	95	81	52	3	8	6	15	11	0	7305_H.tif	P0-2	75A	75A2	5
1416	7306	43	34	16	2	5	4	14	2	0	7306_H.tif	P0-2	75A	75A2	6
1417	7307	29	22	4	4	2	4	12	2	1	7307_H.tif	P0-2	75A	75A2	7
1418	7308	24	21	8	1	0	3	10	2	0	7308_H.tif	P0-2	75A	75A2	8
1419	7309	50	39	11	3	2	8	22	3	1	7309_H.tif	P0-2	75A	75A2	9
1420	7310	41	32	11	3	7	1	14	4	1	7310_H.tif	P0-2	75A	75A2	10
1421	7311	71	65	17	7	2	4	31	10	0	7311_H.tif	P0-2	75A	75A3	1
1422	7312	53	49	23	1	0	4	20	5	0	7312_H.tif	P0-2	75A	75A3	2
1423	7313	69	63	12	11	3	3	28	12	0	7313_H.tif	P0-2	75A	75A3	3
1424	7314	52	40	16	2	7	4	19	3	1	7314_H.tif	P0-2	75A	75A3	4
1425	7315	89	78	32	5	4	7	26	15	0	7315_H.tif	P0-2	75A	75A3	5
1426	7316	26	23	10	0	2	1	11	2	0	7316_H.tif	P0-2	75A	75A3	6
1427	7317	60	57	28	6	2	1	18	5	0	7317_H.tif	P0-2	75A	75A3	7
1428	7318	71	69	19	4	0	1	42	4	1	7318_H.tif	P0-2	75A	75A3	8
1429	7319	50	39	3	2	4	6	33	1	1	7319_H.tif	P0-2	75A	75A3	9
1430	7320	42	40	6	2	0	2	28	4	0	7320_H.tif	P0-2	75A	75A3	10
1431	7321	64	56	2	3	7	1	48	3	0	7321_H.tif	P0-2	75F	75F1	1
1432	7322	82	75	7	6	4	1	60	2	2	7322_H.tif	P0-2	75F	75F1	2
1433	7323	63	54	9	3	8	1	39	3	0	7323_H.tif	P0-2	75F	75F1	3
1434	7324	25	23	5	0	1	1	14	4	0	7324_H.tif	P0-2	75F	75F1	4
1435	7325	67	60	7	4	2	3	47	2	2	7325_H.tif	P0-2	75F	75F1	5
1436	7326	79	75	3	8	2	2	59	5	0	7326_H.tif	P0-2	75F	75F1	6
1437	7327	31	25	5	2	6	0	17	1	0	7327_H.tif	P0-2	75F	75F1	7
1438	7328	69	59	5	3	5	3	46	5	2	7328_H.tif	P0-2	75F	75F1	8
1439	7329	87	83	9	6	2	0	63	5	2	7329_H.tif	P0-2	75F	75F1	9
1440	7330	41	34	3	2	2	5	28	1	0	7330_H.tif	P0-2	75F	75F1	10
1441	7331	71	69	40	3	0	2	17	9	0	7331_H.tif	P0-2	75F	75F2	1
1442	7332	109	102	47	4	5	1	39	12	1	7332_H.tif	P0-2	75F	75F2	2
1443	7333	56	52	5	6	2	1	34	7	1	7333_H.tif	P0-2	75F	75F2	3
1444	7334	80	73	31	4	5	1	24	14	1	7334_H.tif	P0-2	75F	75F2	4
1445	7335	78	70	11	10	3	3	43	6	2	7335_H.tif	P0-2	75F	75F2	5
1446	7336	65	59	6	2	5	1	50	1	0	7336_H.tif	P0-2	75F	75F2	6
1447	7337	34	30	0	1	2	2	29	0	0	7337_H.tif	P0-2	75F	75F2	7
1448	7338	28	25	1	0	2	1	24	0	0	7338_H.tif	P0-2	75F	75F2	8
1449	7339	70	65	17	3	4	0	42	3	1	7339_H.tif	P0-2	75F	75F2	9
1450	7340	39	38	2	0	1	0	35	1	0	7340_H.tif	P0-2	75F	75F2	10
1451	7341	80	69	8	4	7	4	53	4	0	7341_H.tif	P0-2	75F	75F3	1
1452	7342	69	59	4	2	3	5	49	4	2	7342_H.tif	P0-2	75F	75F3	2
1453	7343	96	91	11	8	0	3	69	3	2	7343_H.tif	P0-2	75F	75F3	3
1454	7344	66	57	2	5	7	2	48	2	0	7344_H.tif	P0-2	75F	75F3	4
1455	7345	42	41	2	2	1	0	35	2	0	7345_H.tif	P0-2	75F	75F3	5
1456	7346	71	66	1	7	2	2	55	3	1	7346_H.tif	P0-2	75F	75F3	6
1457	7347	48	44	0	1	2	2	40	3	0	7347_H.tif	P0-2	75F	75F3	7
1458	7348	69	58	15	9	4	4	21	13	3	7348_H.tif	P0-2	75F	75F3	8
1459	7349	46	42	22	3	3	0	10	7	1	7349_H.tif	P0-2	75F	75F3	9
1460	7350	40	37	4	3	3	0	27	3	0	7350_H.tif	P0-2	75F	75F3	10
1461	7351	232	8	4	0	1	1	0	4	222	7351_H.tif	P3-4	10A	10A1	1
1462	7352	518	27	12	2	1	6	3	10	484	7352_H.tif	P3-4	10A	10A1	2
1463	7353	464	15	5	0	3	4	0	10	442	7353_H.tif	P3-4	10A	10A1	3
1464	7354	435	18	7	1	3	2	1	9	412	7354_H.tif	P3-4	10A	10A1	4
1465	7355	499	14	7	0	4	2	1	6	479	7355_H.tif	P3-4	10A	10A1	5
1466	7356	446	17	3	0	0	0	1	13	429	7356_H.tif	P3-4	10A	10A1	6
1467	7357	139	5	4	0	0	2	0	1	132	7357_H.tif	P3-4	10A	10A1	7
1468	7358	353	27	10	0	1	2	0	17	323	7358_H.tif	P3-4	10A	10A1	8
1469	7359	301	23	11	0	3	2	0	12	273	7359_H.tif	P3-4	10A	10A1	9
1470	7360	483	18	7	1	1	2	0	10	462	7360_H.tif	P3-4	10A	10A1	10
1471	7361	491	9	4	0	2	3	2	3	477	7361_H.tif	P3-4	10A	10A2	1
1472	7362	470	15	6	0	3	4	0	9	448	7362_H.tif	P3-4	10A	10A2	2
1473	7363	54	9	5	0	0	3	0	4	42	7363_H.tif	P3-4	10A	10A2	3
1474	7364	314	16	6	0	1	1	1	9	296	7364_H.tif	P3-4	10A	10A2	4
1475	7365	82	4	1	0	1	2	1	2	75	7365_H.tif	P3-4	10A	10A2	5
1476	7366	88	3	0	0	0	0	1	2	85	7366_H.tif	P3-4	10A	10A2	6
1477	7367	325	10	3	1	0	3	3	3	312	7367_H.tif	P3-4	10A	10A2	7
1478	7368	494	18	9	0	1	1	0	9	474	7368_H.tif	P3-4	10A	10A2	8
1479	7369	316	8	2	1	0	0	0	5	308	7369_H.tif	P3-4	10A	10A2	9
1480	7370	372	3	2	0	1	3	0	1	365	7370_H.tif	P3-4	10A	10A2	10
1481	7371	415	27	9	0	1	5	2	16	382	7371_H.tif	P3-4	10A	10A3	1
1482	7372	215	17	7	0	0	2	0	10	196	7372_H.tif	P3-4	10A	10A3	2
1483	7373	459	20	10	0	4	1	0	10	434	7373_H.tif	P3-4	10A	10A3	3
1484	7374	457	21	8	1	3	3	1	11	430	7374_H.tif	P3-4	10A	10A3	4
1485	7375	387	21	7	0	2	2	1	13	362	7375_H.tif	P3-4	10A	10A3	5
1486	7376	465	37	14	1	5	5	0	22	418	7376_H.tif	P3-4	10A	10A3	6
1487	7377	190	32	26	0	3	4	0	6	151	7377_H.tif	P3-4	10A	10A3	7
1488	7378	388	30	12	0	1	5	0	18	352	7378_H.tif	P3-4	10A	10A3	8
1489	7379	489	33	13	1	1	2	1	18	453	7379_H.tif	P3-4	10A	10A3	9
1490	7380	478	39	11	0	0	0	5	23	439	7380_H.tif	P3-4	10A	10A3	10
1491	7381	261	30	13	0	4	1	0	17	226	7381_H.tif	P3-4	4A	4A1	1
1492	7382	418	21	6	0	3	3	0	15	391	7382_H.tif	P3-4	4A	4A1	2
1493	7383	264	19	9	0	0	0	0	10	245	7383_H.tif	P3-4	4A	4A1	3
1494	7384	503	32	11	2	1	1	4	15	469	7384_H.tif	P3-4	4A	4A1	4
1495	7385	282	35	10	0	1	3	0	25	243	7385_H.tif	P3-4	4A	4A1	5
1496	7386	529	27	14	0	2	0	1	12	500	7386_H.tif	P3-4	4A	4A1	6
1497	7387	25	17	12	0	1	0	0	5	7	7387_H.tif	P3-4	4A	4A1	7
1498	7388	475	56	11	1	0	0	3	41	419	7388_H.tif	P3-4	4A	4A1	8
1499	7389	495	19	7	1	1	0	0	11	475	7389_H.tif	P3-4	4A	4A1	9
1500	7390	280	20	12	0	1	1	0	8	258	7390_H.tif	P3-4	4A	4A1	10
1501	7391	245	10	6	1	1	1	0	3	233	7391_H.tif	P3-4	4A	4A2	1
1502	7392	57	25	11	0	2	3	1	13	27	7392_H.tif	P3-4	4A	4A2	2
1503	7393	443	27	9	0	1	3	0	18	412	7393_H.tif	P3-4	4A	4A2	3
1504	7394	297	13	7	0	2	1	0	6	281	7394_H.tif	P3-4	4A	4A2	4
1505	7395	123	41	24	1	4	4	1	15	74	7395_H.tif	P3-4	4A	4A2	5
1506	7396	55	31	19	0	2	3	0	12	19	7396_H.tif	P3-4	4A	4A2	6
1507	7397	39	20	18	0	1	0	0	2	18	7397_H.tif	P3-4	4A	4A2	7
1508	7398	287	24	10	2	0	1	0	12	262	7398_H.tif	P3-4	4A	4A2	8
1509	7399	457	17	8	0	4	0	0	9	436	7399_H.tif	P3-4	4A	4A2	9
1510	7400	235	39	24	0	4	4	0	15	188	7400_H.tif	P3-4	4A	4A2	10
1511	7401	172	8	4	0	1	0	0	4	163	7401_H.tif	P3-4	4A	4A3	1
1512	7402	151	18	5	1	0	0	0	12	133	7402_H.tif	P3-4	4A	4A3	2
1513	7403	476	14	1	0	1	0	0	13	461	7403_H.tif	P3-4	4A	4A3	3
1514	7404	456	26	12	0	2	1	2	12	427	7404_H.tif	P3-4	4A	4A3	4
1515	7405	388	30	12	0	8	1	0	18	349	7405_H.tif	P3-4	4A	4A3	5
1516	7406	402	24	15	0	3	0	0	9	375	7406_H.tif	P3-4	4A	4A3	6
1517	7407	470	30	10	0	2	1	1	19	437	7407_H.tif	P3-4	4A	4A3	7
1518	7408	38	23	5	0	1	1	1	17	13	7408_H.tif	P3-4	4A	4A3	8
1519	7409	35	11	6	0	1	0	0	5	23	7409_H.tif	P3-4	4A	4A3	9
1520	7410	365	56	17	0	1	4	0	39	304	7410_H.tif	P3-4	4A	4A3	10
1521	7411	494	18	12	1	1	4	1	4	471	7411_H.tif	P3-4	50F	50F1	1
1522	7412	528	16	10	0	1	4	1	5	507	7412_H.tif	P3-4	50F	50F1	2
1523	7413	478	7	1	0	3	6	3	3	462	7413_H.tif	P3-4	50F	50F1	3
1524	7414	397	8	6	0	1	1	0	2	387	7414_H.tif	P3-4	50F	50F1	4
1525	7415	262	20	15	0	3	3	1	4	236	7415_H.tif	P3-4	50F	50F1	5
1526	7416	477	8	5	0	1	2	0	3	466	7416_H.tif	P3-4	50F	50F1	6
1527	7417	416	21	15	0	0	5	2	4	390	7417_H.tif	P3-4	50F	50F1	7
1528	7418	414	13	10	0	1	3	0	3	397	7418_H.tif	P3-4	50F	50F1	8
1529	7419	85	22	17	0	4	5	0	5	54	7419_H.tif	P3-4	50F	50F1	9
1530	7420	326	23	17	0	3	5	2	4	295	7420_H.tif	P3-4	50F	50F1	10
1531	7421	88	33	21	1	1	4	1	10	50	7421_H.tif	P3-4	50F	50F2	1
1532	7422	524	27	16	2	1	5	1	8	491	7422_H.tif	P3-4	50F	50F2	2
1533	7423	379	9	4	0	1	2	0	5	367	7423_H.tif	P3-4	50F	50F2	3
1534	7424	353	12	6	0	0	4	1	5	337	7424_H.tif	P3-4	50F	50F2	4
1535	7425	210	18	11	0	2	3	1	6	187	7425_H.tif	P3-4	50F	50F2	5
1536	7426	46	28	17	1	3	1	4	6	14	7426_H.tif	P3-4	50F	50F2	6
1537	7427	72	26	19	1	4	4	1	5	38	7427_H.tif	P3-4	50F	50F2	7
1538	7428	91	32	24	0	4	4	0	8	51	7428_H.tif	P3-4	50F	50F2	8
1539	7429	319	9	3	0	0	1	0	6	309	7429_H.tif	P3-4	50F	50F2	9
1540	7430	142	5	2	0	0	3	0	3	134	7430_H.tif	P3-4	50F	50F2	10
1541	7431	372	17	8	0	3	1	0	9	351	7431_H.tif	P3-4	50F	50F3	1
1542	7432	172	12	8	0	1	2	0	4	157	7432_H.tif	P3-4	50F	50F3	2
1543	7433	140	19	14	0	0	2	0	5	119	7433_H.tif	P3-4	50F	50F3	3
1544	7434	288	14	11	0	3	2	0	3	269	7434_H.tif	P3-4	50F	50F3	4
1545	7435	486	17	9	0	3	2	3	5	464	7435_H.tif	P3-4	50F	50F3	5
1546	7436	514	8	6	0	1	2	0	2	503	7436_H.tif	P3-4	50F	50F3	6
1547	7437	301	30	17	0	5	3	2	11	263	7437_H.tif	P3-4	50F	50F3	7
1548	7438	535	25	19	0	0	3	0	6	507	7438_H.tif	P3-4	50F	50F3	8
1549	7439	178	14	11	0	0	2	0	3	162	7439_H.tif	P3-4	50F	50F3	9
1550	7440	182	22	13	1	1	2	1	7	157	7440_H.tif	P3-4	50F	50F3	10
1551	7441	401	10	7	0	2	0	0	3	389	7441_H.tif	P3-4	6A	6A1	1
1552	7442	205	29	7	0	1	9	0	22	166	7442_H.tif	P3-4	6A	6A1	2
1553	7443	483	17	8	0	1	4	1	8	461	7443_H.tif	P3-4	6A	6A1	3
1554	7444	168	12	2	1	1	3	0	9	152	7444_H.tif	P3-4	6A	6A1	4
1555	7445	223	27	7	2	4	4	0	18	188	7445_H.tif	P3-4	6A	6A1	5
1556	7446	237	24	10	1	0	3	0	13	210	7446_H.tif	P3-4	6A	6A1	6
1557	7447	256	30	7	1	1	1	0	22	224	7447_H.tif	P3-4	6A	6A1	7
1558	7448	293	11	6	0	1	1	0	5	280	7448_H.tif	P3-4	6A	6A1	8
1559	7449	518	30	7	1	4	2	1	21	482	7449_H.tif	P3-4	6A	6A1	9
1560	7450	495	19	1	1	0	1	0	17	475	7450_H.tif	P3-4	6A	6A1	10
1561	7451	99	13	8	0	2	4	0	5	80	7451_H.tif	P3-4	6A	6A2	1
1562	7452	28	17	10	1	1	2	2	4	8	7452_H.tif	P3-4	6A	6A2	2
1563	7453	269	20	11	1	3	4	0	8	242	7453_H.tif	P3-4	6A	6A2	3
1564	7454	483	19	7	2	2	2	0	10	460	7454_H.tif	P3-4	6A	6A2	4
1565	7455	352	17	6	0	1	3	0	11	331	7455_H.tif	P3-4	6A	6A2	5
1566	7456	505	32	14	0	5	0	1	17	468	7456_H.tif	P3-4	6A	6A2	6
1567	7457	550	21	8	1	0	1	0	12	528	7457_H.tif	P3-4	6A	6A2	7
1568	7458	485	37	18	0	5	2	0	19	441	7458_H.tif	P3-4	6A	6A2	8
1569	7459	288	24	4	0	1	3	0	20	260	7459_H.tif	P3-4	6A	6A2	9
1570	7460	484	19	8	0	2	3	1	10	460	7460_H.tif	P3-4	6A	6A2	10
1571	7461	75	25	12	0	4	3	0	13	43	7461_H.tif	P3-4	6A	6A3	1
1572	7462	450	25	11	0	2	1	0	14	422	7462_H.tif	P3-4	6A	6A3	2
1573	7463	480	19	9	0	0	2	1	9	459	7463_H.tif	P3-4	6A	6A3	3
1574	7464	473	22	7	0	1	0	0	15	450	7464_H.tif	P3-4	6A	6A3	4
1575	7465	485	18	4	0	1	1	1	13	465	7465_H.tif	P3-4	6A	6A3	5
1576	7466	450	44	11	1	3	5	1	31	398	7466_H.tif	P3-4	6A	6A3	6
1577	7467	322	9	0	0	1	4	0	9	308	7467_H.tif	P3-4	6A	6A3	7
1578	7468	405	43	17	0	3	2	1	25	357	7468_H.tif	P3-4	6A	6A3	8
1579	7469	196	7	5	0	0	1	1	1	188	7469_H.tif	P3-4	6A	6A3	9
1580	7470	513	15	12	0	0	0	0	3	498	7470_H.tif	P3-4	6A	6A3	10
1581	7471	118	11	6	0	0	1	2	3	106	7471_H.tif	P3-4	75F	75F1	1
1582	7472	430	14	7	0	2	0	1	6	414	7472_H.tif	P3-4	75F	75F1	2
1583	7473	429	6	4	0	1	0	1	1	422	7473_H.tif	P3-4	75F	75F1	3
1584	7474	338	8	5	0	5	1	0	3	324	7474_H.tif	P3-4	75F	75F1	4
1585	7475	516	13	9	0	2	1	0	4	500	7475_H.tif	P3-4	75F	75F1	5
1586	7476	85	5	3	0	0	3	1	1	77	7476_H.tif	P3-4	75F	75F1	6
1587	7477	446	2	1	0	1	1	1	0	442	7477_H.tif	P3-4	75F	75F1	7
1588	7478	479	15	10	0	3	3	2	3	458	7478_H.tif	P3-4	75F	75F1	8
1589	7479	313	10	6	0	1	1	1	3	301	7479_H.tif	P3-4	75F	75F1	9
1590	7480	369	2	1	0	1	0	0	1	366	7480_H.tif	P3-4	75F	75F1	10
1591	7481	544	13	7	0	1	7	1	5	523	7481_H.tif	P3-4	75F	75F2	1
1592	7482	163	9	6	0	0	2	1	2	152	7482_H.tif	P3-4	75F	75F2	2
1593	7483	445	18	11	0	2	3	1	6	422	7483_H.tif	P3-4	75F	75F2	3
1594	7484	322	9	3	0	0	3	0	6	310	7484_H.tif	P3-4	75F	75F2	4
1595	7485	496	11	7	1	4	1	0	3	480	7485_H.tif	P3-4	75F	75F2	5
1596	7486	128	11	8	0	2	2	1	2	113	7486_H.tif	P3-4	75F	75F2	6
1597	7487	385	14	9	0	1	3	1	4	367	7487_H.tif	P3-4	75F	75F2	7
1598	7488	442	13	11	0	2	3	0	2	424	7488_H.tif	P3-4	75F	75F2	8
1599	7489	86	12	5	1	1	0	0	6	73	7489_H.tif	P3-4	75F	75F2	9
1600	7490	341	9	8	0	3	3	0	1	326	7490_H.tif	P3-4	75F	75F2	10
1601	7491	577	8	2	0	0	2	1	5	567	7491_H.tif	P3-4	75F	75F3	1
1602	7492	531	22	15	0	1	1	1	6	507	7492_H.tif	P3-4	75F	75F3	2
1603	7493	372	12	7	0	2	2	1	4	356	7493_H.tif	P3-4	75F	75F3	3
1604	7494	385	25	13	0	0	2	3	9	358	7494_H.tif	P3-4	75F	75F3	4
1605	7495	86	14	11	0	2	1	0	3	69	7495_H.tif	P3-4	75F	75F3	5
1606	7496	84	27	18	1	3	3	2	6	51	7496_H.tif	P3-4	75F	75F3	6
1607	7497	508	27	19	0	4	3	3	5	474	7497_H.tif	P3-4	75F	75F3	7
1608	7498	515	21	10	1	2	2	2	8	490	7498_H.tif	P3-4	75F	75F3	8
1609	7499	207	17	11	1	1	1	0	5	188	7499_H.tif	P3-4	75F	75F3	9
1610	7500	154	15	10	0	1	2	1	4	136	7500_H.tif	P3-4	75F	75F3	10
1611	7501	137	16	3	0	2	0	0	13	119	7501_H.tif	P3-4	K	K1	1
1612	7502	449	26	7	0	1	4	0	19	418	7502_H.tif	P3-4	K	K1	2
1613	7503	478	22	7	0	3	1	3	12	452	7503_H.tif	P3-4	K	K1	3
1614	7504	206	8	4	0	2	0	2	2	196	7504_H.tif	P3-4	K	K1	4
1615	7505	464	48	7	3	1	1	4	34	414	7505_H.tif	P3-4	K	K1	5
1616	7506	184	53	16	2	3	4	9	26	124	7506_H.tif	P3-4	K	K1	6
1617	7507	268	74	14	3	4	5	4	53	185	7507_H.tif	P3-4	K	K1	7
1618	7508	486	30	11	6	3	1	2	11	452	7508_H.tif	P3-4	K	K1	8
1619	7509	146	98	25	5	1	1	8	60	46	7509_H.tif	P3-4	K	K1	9
1620	7510	227	78	18	1	1	3	10	49	145	7510_H.tif	P3-4	K	K1	10
1621	7511	420	28	11	0	2	0	1	16	390	7511_H.tif	P3-4	K	K2	1
1622	7512	397	18	11	1	1	4	0	6	374	7512_H.tif	P3-4	K	K2	2
1623	7513	209	51	18	1	3	6	9	23	149	7513_H.tif	P3-4	K	K2	3
1624	7514	201	93	14	5	4	2	5	69	102	7514_H.tif	P3-4	K	K2	4
1625	7515	243	105	21	4	3	6	13	67	129	7515_H.tif	P3-4	K	K2	5
1626	7516	391	73	16	3	2	8	14	40	308	7516_H.tif	P3-4	K	K2	6
1627	7517	460	26	7	0	1	0	2	17	433	7517_H.tif	P3-4	K	K2	7
1628	7518	155	99	38	9	2	10	37	15	44	7518_H.tif	P3-4	K	K2	8
1629	7519	203	82	27	6	3	8	17	32	110	7519_H.tif	P3-4	K	K2	9
1630	7520	106	64	18	4	2	1	12	30	39	7520_H.tif	P3-4	K	K2	10
1631	7521	432	79	7	5	1	2	2	65	350	7521_H.tif	P3-4	K	K3	1
1632	7522	432	45	9	7	2	1	6	23	384	7522_H.tif	P3-4	K	K3	2
1633	7523	168	22	2	0	1	0	2	18	145	7523_H.tif	P3-4	K	K3	3
1634	7524	469	59	6	2	0	2	13	38	408	7524_H.tif	P3-4	K	K3	4
1635	7525	480	55	17	2	3	1	8	28	421	7525_H.tif	P3-4	K	K3	5
1636	7526	151	68	16	6	4	3	22	24	76	7526_H.tif	P3-4	K	K3	6
1637	7527	453	40	9	4	3	1	2	25	409	7527_H.tif	P3-4	K	K3	7
1638	7528	462	27	0	0	0	1	1	26	434	7528_H.tif	P3-4	K	K3	8
1639	7529	387	66	12	3	1	2	8	43	318	7529_H.tif	P3-4	K	K3	9
1640	7530	232	77	24	1	2	2	8	44	151	7530_H.tif	P3-4	K	K3	10
1641	7531	62	45	32	1	10	6	1	11	1	7531_H.tif	P3-4	10A	10A1	1
1642	7532	104	87	57	0	7	8	3	27	2	7532_H.tif	P3-4	10A	10A1	2
1643	7533	72	49	24	0	3	10	0	25	10	7533_H.tif	P3-4	10A	10A1	3
1644	7534	61	46	35	0	3	8	0	11	4	7534_H.tif	P3-4	10A	10A1	4
1645	7535	89	55	31	0	5	8	1	23	21	7535_H.tif	P3-4	10A	10A1	5
1646	7536	120	102	66	2	4	6	2	32	8	7536_H.tif	P3-4	10A	10A1	6
1647	7537	115	92	67	0	8	12	1	24	3	7537_H.tif	P3-4	10A	10A1	7
1648	7538	54	27	14	1	1	5	1	11	21	7538_H.tif	P3-4	10A	10A1	8
1649	7539	89	52	31	0	3	5	2	19	29	7539_H.tif	P3-4	10A	10A1	9
1650	7540	137	58	23	0	3	13	5	30	63	7540_H.tif	P3-4	10A	10A1	10
1651	7541	427	59	25	0	3	3	0	34	362	7541_H.tif	P3-4	10A	10A2	1
1652	7542	91	70	36	1	2	7	1	32	12	7542_H.tif	P3-4	10A	10A2	2
1653	7543	79	58	30	0	4	6	3	25	11	7543_H.tif	P3-4	10A	10A2	3
1654	7544	108	49	25	0	2	8	0	24	49	7544_H.tif	P3-4	10A	10A2	4
1655	7545	91	50	38	0	4	7	0	12	30	7545_H.tif	P3-4	10A	10A2	5
1656	7546	108	63	36	0	4	6	0	27	35	7546_H.tif	P3-4	10A	10A2	6
1657	7547	66	45	25	0	2	5	2	18	14	7547_H.tif	P3-4	10A	10A2	7
1658	7548	106	89	54	1	1	4	1	33	12	7548_H.tif	P3-4	10A	10A2	8
1659	7549	83	35	14	0	3	5	3	18	40	7549_H.tif	P3-4	10A	10A2	9
1660	7550	97	47	32	0	5	9	0	15	36	7550_H.tif	P3-4	10A	10A2	10
1661	7551	100	25	14	0	0	8	1	10	67	7551_H.tif	P3-4	10A	10A3	1
1662	7552	53	39	28	0	6	3	0	11	5	7552_H.tif	P3-4	10A	10A3	2
1663	7553	86	42	27	0	3	6	0	15	35	7553_H.tif	P3-4	10A	10A3	3
1664	7554	63	27	20	0	4	6	0	7	26	7554_H.tif	P3-4	10A	10A3	4
1665	7555	267	18	12	0	0	2	0	6	247	7555_H.tif	P3-4	10A	10A3	5
1666	7556	102	23	12	0	1	1	0	11	77	7556_H.tif	P3-4	10A	10A3	6
1667	7557	267	44	32	0	2	7	0	12	214	7557_H.tif	P3-4	10A	10A3	7
1668	7558	374	55	35	0	3	6	0	20	310	7558_H.tif	P3-4	10A	10A3	8
1669	7559	415	38	27	1	3	7	2	8	367	7559_H.tif	P3-4	10A	10A3	9
1670	7560	107	56	29	0	1	6	1	26	44	7560_H.tif	P3-4	10A	10A3	10
1671	7561	96	42	26	1	4	11	0	15	39	7561_H.tif	P3-4	4A	4A1	1
1672	7562	226	62	40	0	7	5	0	22	152	7562_H.tif	P3-4	4A	4A1	2
1673	7563	383	54	29	1	1	6	1	23	322	7563_H.tif	P3-4	4A	4A1	3
1674	7564	60	32	18	0	5	5	3	11	18	7564_H.tif	P3-4	4A	4A1	4
1675	7565	43	16	8	0	1	4	0	8	22	7565_H.tif	P3-4	4A	4A1	5
1676	7566	76	45	23	1	2	6	0	21	23	7566_H.tif	P3-4	4A	4A1	6
1677	7567	38	18	9	0	2	6	1	8	12	7567_H.tif	P3-4	4A	4A1	7
1678	7568	120	49	37	0	4	3	1	11	64	7568_H.tif	P3-4	4A	4A1	8
1679	7569	39	26	10	2	3	0	5	9	10	7569_H.tif	P3-4	4A	4A1	9
1680	7570	57	37	15	3	5	5	0	19	10	7570_H.tif	P3-4	4A	4A1	10
1681	7571	141	76	48	1	6	4	1	26	55	7571_H.tif	P3-4	4A	4A2	1
1682	7572	133	101	73	0	7	4	2	26	21	7572_H.tif	P3-4	4A	4A2	2
1683	7573	333	28	18	0	1	7	0	10	297	7573_H.tif	P3-4	4A	4A2	3
1684	7574	246	2	2	0	0	3	0	0	241	7574_H.tif	P3-4	4A	4A2	4
1685	7575	458	96	51	0	4	7	2	43	351	7575_H.tif	P3-4	4A	4A2	5
1686	7576	405	61	38	0	9	1	0	23	334	7576_H.tif	P3-4	4A	4A2	6
1687	7577	456	57	34	2	3	4	2	19	392	7577_H.tif	P3-4	4A	4A2	7
1688	7578	201	19	11	0	0	5	1	7	177	7578_H.tif	P3-4	4A	4A2	8
1689	7579	286	57	31	1	1	3	0	25	225	7579_H.tif	P3-4	4A	4A2	9
1690	7580	423	85	54	0	3	8	1	30	327	7580_H.tif	P3-4	4A	4A2	10
1691	7581	465	51	34	1	3	4	2	14	407	7581_H.tif	P3-4	4A	4A3	1
1692	7582	176	98	73	0	5	5	1	24	68	7582_H.tif	P3-4	4A	4A3	2
1693	7583	421	59	38	1	4	3	2	18	355	7583_H.tif	P3-4	4A	4A3	3
1694	7584	313	106	74	0	11	2	1	31	194	7584_H.tif	P3-4	4A	4A3	4
1695	7585	185	150	111	1	10	0	2	36	25	7585_H.tif	P3-4	4A	4A3	5
1696	7586	394	51	33	0	2	1	0	18	340	7586_H.tif	P3-4	4A	4A3	6
1697	7587	442	45	36	0	1	4	0	9	392	7587_H.tif	P3-4	4A	4A3	7
1698	7588	189	90	69	1	3	4	1	19	92	7588_H.tif	P3-4	4A	4A3	8
1699	7589	162	101	74	1	10	1	2	24	50	7589_H.tif	P3-4	4A	4A3	9
1700	7590	236	64	39	0	4	4	0	25	164	7590_H.tif	P3-4	4A	4A3	10
1701	7591	69	53	50	0	9	5	0	3	2	7591_H.tif	P3-4	50F	50F1	1
1702	7592	25	22	18	0	2	1	0	4	0	7592_H.tif	P3-4	50F	50F1	2
1703	7593	73	61	53	0	9	2	1	7	1	7593_H.tif	P3-4	50F	50F1	3
1704	7594	34	26	22	0	4	3	0	4	1	7594_H.tif	P3-4	50F	50F1	4
1705	7595	76	40	36	0	2	16	0	4	18	7595_H.tif	P3-4	50F	50F1	5
1706	7596	31	18	15	0	3	3	0	3	7	7596_H.tif	P3-4	50F	50F1	6
1707	7597	54	40	33	0	4	5	0	7	5	7597_H.tif	P3-4	50F	50F1	7
1708	7598	115	10	9	0	0	3	0	1	102	7598_H.tif	P3-4	50F	50F1	8
1709	7599	77	63	45	3	8	6	3	12	0	7599_H.tif	P3-4	50F	50F1	9
1710	7600	163	78	61	0	4	8	0	17	73	7600_H.tif	P3-4	50F	50F1	10
1711	7601	55	41	37	0	2	8	0	4	4	7601_H.tif	P3-4	50F	50F2	1
1712	7602	66	52	35	0	1	1	2	15	12	7602_H.tif	P3-4	50F	50F2	2
1713	7603	54	28	23	0	1	9	0	5	16	7603_H.tif	P3-4	50F	50F2	3
1714	7604	336	101	46	3	7	5	4	48	223	7604_H.tif	P3-4	50F	50F2	4
1715	7605	427	127	102	1	9	8	1	23	283	7605_H.tif	P3-4	50F	50F2	5
1716	7606	42	22	14	0	3	10	0	8	7	7606_H.tif	P3-4	50F	50F2	6
1717	7607	95	51	41	0	1	6	4	6	37	7607_H.tif	P3-4	50F	50F2	7
1718	7608	46	30	24	0	2	4	1	5	10	7608_H.tif	P3-4	50F	50F2	8
1719	7609	426	31	24	0	2	8	2	5	385	7609_H.tif	P3-4	50F	50F2	9
1720	7610	64	35	32	0	2	11	0	3	16	7610_H.tif	P3-4	50F	50F2	10
1721	7611	101	69	61	0	11	12	0	8	9	7611_H.tif	P3-4	50F	50F3	1
1722	7612	72	66	44	1	1	4	4	17	1	7612_H.tif	P3-4	50F	50F3	2
1723	7613	70	49	44	0	3	11	0	5	7	7613_H.tif	P3-4	50F	50F3	3
1724	7614	115	80	72	0	10	10	0	8	15	7614_H.tif	P3-4	50F	50F3	4
1725	7615	60	36	34	1	4	8	0	1	12	7615_H.tif	P3-4	50F	50F3	5
1726	7616	40	30	27	0	5	5	0	3	0	7616_H.tif	P3-4	50F	50F3	6
1727	7617	54	40	30	0	2	5	0	10	7	7617_H.tif	P3-4	50F	50F3	7
1728	7618	52	38	31	0	6	6	0	7	2	7618_H.tif	P3-4	50F	50F3	8
1729	7619	48	31	26	0	1	3	2	3	13	7619_H.tif	P3-4	50F	50F3	9
1730	7620	45	29	23	0	6	6	0	6	4	7620_H.tif	P3-4	50F	50F3	10
1731	7621	96	56	32	0	3	4	4	20	33	7621_H.tif	P3-4	6A	6A1	1
1732	7622	92	76	54	0	6	2	2	20	8	7622_H.tif	P3-4	6A	6A1	2
1733	7623	100	79	47	0	5	9	0	32	7	7623_H.tif	P3-4	6A	6A1	3
1734	7624	94	71	41	0	5	6	2	28	12	7624_H.tif	P3-4	6A	6A1	4
1735	7625	92	51	32	0	2	8	0	19	31	7625_H.tif	P3-4	6A	6A1	5
1736	7626	79	59	34	0	10	6	0	25	4	7626_H.tif	P3-4	6A	6A1	6
1737	7627	82	56	33	0	4	8	3	20	14	7627_H.tif	P3-4	6A	6A1	7
1738	7628	64	37	19	0	1	5	3	15	21	7628_H.tif	P3-4	6A	6A1	8
1739	7629	119	58	29	0	5	7	0	29	49	7629_H.tif	P3-4	6A	6A1	9
1740	7630	93	44	25	0	3	5	3	16	41	7630_H.tif	P3-4	6A	6A1	10
1741	7631	103	86	62	2	6	9	1	21	2	7631_H.tif	P3-4	6A	6A2	1
1742	7632	115	93	51	2	3	9	2	38	10	7632_H.tif	P3-4	6A	6A2	2
1743	7633	122	96	61	0	9	7	2	33	10	7633_H.tif	P3-4	6A	6A2	3
1744	7634	117	53	31	0	4	14	0	22	46	7634_H.tif	P3-4	6A	6A2	4
1745	7635	66	55	27	0	1	4	0	28	6	7635_H.tif	P3-4	6A	6A2	5
1746	7636	74	60	41	0	1	4	2	17	9	7636_H.tif	P3-4	6A	6A2	6
1747	7637	65	38	22	1	5	4	0	15	18	7637_H.tif	P3-4	6A	6A2	7
1748	7638	39	24	18	0	1	2	0	6	12	7638_H.tif	P3-4	6A	6A2	8
1749	7639	214	24	12	1	1	1	2	9	188	7639_H.tif	P3-4	6A	6A2	9
1750	7640	95	83	64	0	8	2	1	18	2	7640_H.tif	P3-4	6A	6A2	10
1751	7641	112	33	24	0	0	5	1	8	74	7641_H.tif	P3-4	6A	6A3	1
1752	7642	188	73	53	1	1	9	1	18	105	7642_H.tif	P3-4	6A	6A3	2
1753	7643	114	86	63	0	3	6	2	21	19	7643_H.tif	P3-4	6A	6A3	3
1754	7644	183	53	33	0	3	9	1	19	118	7644_H.tif	P3-4	6A	6A3	4
1755	7645	136	77	37	0	4	5	1	39	50	7645_H.tif	P3-4	6A	6A3	5
1756	7646	74	41	25	0	0	5	0	16	28	7646_H.tif	P3-4	6A	6A3	6
1757	7647	266	55	36	1	0	2	2	16	209	7647_H.tif	P3-4	6A	6A3	7
1758	7648	348	26	12	0	1	5	0	14	316	7648_H.tif	P3-4	6A	6A3	8
1759	7649	58	35	24	0	3	2	1	10	18	7649_H.tif	P3-4	6A	6A3	9
1760	7650	113	61	36	3	5	5	3	19	42	7650_H.tif	P3-4	6A	6A3	10
1761	7651	86	58	48	1	10	11	2	7	7	7651_H.tif	P3-4	75F	75F1	1
1762	7652	91	74	58	0	6	10	4	12	1	7652_H.tif	P3-4	75F	75F1	2
1763	7653	87	62	52	0	5	7	1	9	13	7653_H.tif	P3-4	75F	75F1	3
1764	7654	388	31	26	0	7	9	0	5	341	7654_H.tif	P3-4	75F	75F1	4
1765	7655	96	70	61	0	5	10	1	8	11	7655_H.tif	P3-4	75F	75F1	5
1766	7656	75	48	45	0	4	9	0	3	14	7656_H.tif	P3-4	75F	75F1	6
1767	7657	89	59	52	0	9	7	0	7	14	7657_H.tif	P3-4	75F	75F1	7
1768	7658	82	50	44	0	5	15	1	5	12	7658_H.tif	P3-4	75F	75F1	8
1769	7659	58	40	32	0	7	6	1	7	5	7659_H.tif	P3-4	75F	75F1	9
1770	7660	411	31	22	0	4	4	1	8	372	7660_H.tif	P3-4	75F	75F1	10
1771	7661	36	23	14	0	2	4	0	9	7	7661_H.tif	P3-4	75F	75F2	1
1772	7662	64	53	47	1	5	5	0	5	1	7662_H.tif	P3-4	75F	75F2	2
1773	7663	49	42	34	0	4	1	0	8	2	7663_H.tif	P3-4	75F	75F2	3
1774	7664	70	59	47	0	4	4	1	11	3	7664_H.tif	P3-4	75F	75F2	4
1775	7665	52	42	32	0	6	2	1	9	2	7665_H.tif	P3-4	75F	75F2	5
1776	7666	81	64	50	0	11	2	0	14	4	7666_H.tif	P3-4	75F	75F2	6
1777	7667	90	76	67	0	6	5	1	8	3	7667_H.tif	P3-4	75F	75F2	7
1778	7668	79	72	55	1	4	0	5	11	3	7668_H.tif	P3-4	75F	75F2	8
1779	7669	60	48	42	1	1	4	0	5	7	7669_H.tif	P3-4	75F	75F2	9
1780	7670	49	40	36	0	2	2	0	4	5	7670_H.tif	P3-4	75F	75F2	10
1781	7671	85	64	51	0	7	12	0	13	2	7671_H.tif	P3-4	75F	75F3	1
1782	7672	55	42	37	0	4	5	1	4	4	7672_H.tif	P3-4	75F	75F3	2
1783	7673	45	38	32	0	4	2	0	6	1	7673_H.tif	P3-4	75F	75F3	3
1784	7674	64	50	42	0	7	3	0	8	4	7674_H.tif	P3-4	75F	75F3	4
1785	7675	41	29	22	0	4	6	3	4	2	7675_H.tif	P3-4	75F	75F3	5
1786	7676	43	25	15	0	4	3	1	9	11	7676_H.tif	P3-4	75F	75F3	6
1787	7677	160	14	9	0	1	3	0	5	142	7677_H.tif	P3-4	75F	75F3	7
1788	7678	73	53	38	0	2	12	0	15	6	7678_H.tif	P3-4	75F	75F3	8
1789	7679	101	72	64	0	8	20	1	7	1	7679_H.tif	P3-4	75F	75F3	9
1790	7680	124	97	88	1	17	8	1	7	2	7680_H.tif	P3-4	75F	75F3	10
1791	7681	130	120	53	2	8	2	13	52	0	7681_H.tif	P3-4	K	K1	1
1792	7682	142	87	28	2	2	1	10	47	52	7682_H.tif	P3-4	K	K1	2
1793	7683	106	60	13	2	4	2	7	38	40	7683_H.tif	P3-4	K	K1	3
1794	7684	354	142	52	1	7	7	16	73	198	7684_H.tif	P3-4	K	K1	4
1795	7685	119	108	54	1	6	3	10	43	2	7685_H.tif	P3-4	K	K1	5
1796	7686	110	91	9	2	3	0	8	72	16	7686_H.tif	P3-4	K	K1	6
1797	7687	349	62	18	2	0	1	8	34	286	7687_H.tif	P3-4	K	K1	7
1798	7688	161	120	54	4	6	5	15	47	30	7688_H.tif	P3-4	K	K1	8
1799	7689	432	143	73	8	4	8	24	38	277	7689_H.tif	P3-4	K	K1	9
1800	7690	221	203	101	4	5	7	5	93	6	7690_H.tif	P3-4	K	K1	10
1801	7691	250	186	68	5	9	5	11	102	50	7691_H.tif	P3-4	K	K2	1
1802	7692	255	210	108	1	14	7	20	81	24	7692_H.tif	P3-4	K	K2	2
1803	7693	339	79	27	6	1	3	19	27	256	7693_H.tif	P3-4	K	K2	3
1804	7694	445	153	86	1	2	10	9	57	280	7694_H.tif	P3-4	K	K2	4
1805	7695	228	69	24	0	0	1	8	37	158	7695_H.tif	P3-4	K	K2	5
1806	7696	345	82	28	1	1	6	7	46	256	7696_H.tif	P3-4	K	K2	6
1807	7697	172	71	15	1	6	2	5	50	93	7697_H.tif	P3-4	K	K2	7
1808	7698	459	181	90	13	0	11	9	69	267	7698_H.tif	P3-4	K	K2	8
1809	7699	159	101	67	10	3	11	2	22	44	7699_H.tif	P3-4	K	K2	9
1810	7700	445	92	18	2	1	1	5	67	351	7700_H.tif	P3-4	K	K2	10
1811	7701	119	105	38	1	1	7	28	38	6	7701_H.tif	P3-4	K	K3	1
1812	7702	135	115	34	2	5	6	16	63	9	7702_H.tif	P3-4	K	K3	2
1813	7703	225	105	34	3	3	3	32	36	114	7703_H.tif	P3-4	K	K3	3
1814	7704	205	169	46	3	13	15	45	75	8	7704_H.tif	P3-4	K	K3	4
1815	7705	457	110	32	3	5	4	26	49	338	7705_H.tif	P3-4	K	K3	5
1816	7706	159	148	29	2	4	3	35	82	4	7706_H.tif	P3-4	K	K3	6
1817	7707	221	85	30	1	0	3	8	46	133	7707_H.tif	P3-4	K	K3	7
1818	7708	340	135	63	7	4	5	16	49	196	7708_H.tif	P3-4	K	K3	8
1819	7709	143	83	16	0	2	1	28	39	57	7709_H.tif	P3-4	K	K3	9
1820	7710	275	68	13	3	0	1	8	44	206	7710_H.tif	P3-4	K	K3	10
1821	7711	51	47	27	0	0	4	1	19	0	7711_H.tif	P3-4	10A	10A1	1
1822	7712	23	21	6	1	1	1	1	13	0	7712_H.tif	P3-4	10A	10A1	2
1823	7713	49	44	21	2	2	3	1	20	0	7713_H.tif	P3-4	10A	10A1	3
1824	7714	47	43	29	0	2	2	2	12	0	7714_H.tif	P3-4	10A	10A1	4
1825	7715	29	29	12	0	0	0	1	16	0	7715_H.tif	P3-4	10A	10A1	5
1826	7716	31	27	10	1	1	3	2	14	0	7716_H.tif	P3-4	10A	10A1	6
1827	7717	48	45	26	1	2	1	2	16	0	7717_H.tif	P3-4	10A	10A1	7
1828	7718	57	53	28	0	3	1	1	24	0	7718_H.tif	P3-4	10A	10A1	8
1829	7719	42	38	20	0	2	2	1	17	0	7719_H.tif	P3-4	10A	10A1	9
1830	7720	49	45	21	0	0	4	3	21	0	7720_H.tif	P3-4	10A	10A1	10
1831	7721	30	24	13	1	0	6	0	10	0	7721_H.tif	P3-4	10A	10A2	1
1832	7722	22	18	7	0	0	1	0	11	3	7722_H.tif	P3-4	10A	10A2	2
1833	7723	55	50	21	1	2	3	2	26	0	7723_H.tif	P3-4	10A	10A2	3
1834	7724	30	22	10	0	1	1	1	11	6	7724_H.tif	P3-4	10A	10A2	4
1835	7725	17	14	9	0	1	2	1	4	0	7725_H.tif	P3-4	10A	10A2	5
1836	7726	37	34	16	1	2	1	2	15	0	7726_H.tif	P3-4	10A	10A2	6
1837	7727	38	36	16	0	0	2	1	19	0	7727_H.tif	P3-4	10A	10A2	7
1838	7728	53	45	23	1	1	7	1	20	0	7728_H.tif	P3-4	10A	10A2	8
1839	7729	28	26	18	1	0	2	0	7	0	7729_H.tif	P3-4	10A	10A2	9
1840	7730	54	46	24	0	3	5	0	22	0	7730_H.tif	P3-4	10A	10A2	10
1841	7731	22	19	13	0	0	3	0	6	0	7731_H.tif	P3-4	10A	10A3	1
1842	7732	48	44	29	0	2	2	2	13	0	7732_H.tif	P3-4	10A	10A3	2
1843	7733	63	55	41	1	1	7	0	13	0	7733_H.tif	P3-4	10A	10A3	3
1844	7734	23	20	10	0	2	1	1	9	0	7734_H.tif	P3-4	10A	10A3	4
1845	7735	128	54	32	1	2	1	2	19	71	7735_H.tif	P3-4	10A	10A3	5
1846	7736	29	25	14	0	1	3	1	10	0	7736_H.tif	P3-4	10A	10A3	6
1847	7737	31	25	14	0	2	4	0	11	0	7737_H.tif	P3-4	10A	10A3	7
1848	7738	37	30	19	0	0	7	0	11	0	7738_H.tif	P3-4	10A	10A3	8
1849	7739	38	31	18	0	0	4	1	12	3	7739_H.tif	P3-4	10A	10A3	9
1850	7740	42	39	31	1	0	3	0	7	0	7740_H.tif	P3-4	10A	10A3	10
1851	7741	68	58	30	0	4	6	2	26	0	7741_H.tif	P3-4	4A	4A1	1
1852	7742	57	55	32	0	0	2	1	22	0	7742_H.tif	P3-4	4A	4A1	2
1853	7743	173	29	17	1	1	3	0	11	140	7743_H.tif	P3-4	4A	4A1	3
1854	7744	47	44	27	0	0	2	0	17	1	7744_H.tif	P3-4	4A	4A1	4
1855	7745	60	53	30	0	2	5	0	23	0	7745_H.tif	P3-4	4A	4A1	5
1856	7746	51	48	21	2	0	3	0	25	0	7746_H.tif	P3-4	4A	4A1	6
1857	7747	388	58	33	1	2	0	0	24	328	7747_H.tif	P3-4	4A	4A1	7
1858	7748	44	37	19	0	2	5	0	18	0	7748_H.tif	P3-4	4A	4A1	8
1859	7749	48	43	25	2	2	2	0	16	1	7749_H.tif	P3-4	4A	4A1	9
1860	7750	53	48	28	1	1	4	1	18	0	7750_H.tif	P3-4	4A	4A1	10
1861	7751	42	34	17	1	1	6	3	13	1	7751_H.tif	P3-4	4A	4A2	1
1862	7752	58	54	27	1	1	3	1	25	0	7752_H.tif	P3-4	4A	4A2	2
1863	7753	30	29	17	0	0	1	1	11	0	7753_H.tif	P3-4	4A	4A2	3
1864	7754	153	28	10	1	1	0	0	17	124	7754_H.tif	P3-4	4A	4A2	4
1865	7755	26	23	10	0	1	2	0	13	0	7755_H.tif	P3-4	4A	4A2	5
1866	7756	28	23	11	0	0	5	0	12	0	7756_H.tif	P3-4	4A	4A2	6
1867	7757	48	40	24	0	2	6	0	16	0	7757_H.tif	P3-4	4A	4A2	7
1868	7758	175	41	17	0	1	2	1	23	131	7758_H.tif	P3-4	4A	4A2	8
1869	7759	21	19	9	0	1	1	3	7	0	7759_H.tif	P3-4	4A	4A2	9
1870	7760	45	39	22	0	2	4	4	13	0	7760_H.tif	P3-4	4A	4A2	10
1871	7761	34	30	11	0	2	2	0	19	0	7761_H.tif	P3-4	4A	4A3	1
1872	7762	38	32	10	0	3	3	0	22	0	7762_H.tif	P3-4	4A	4A3	2
1873	7763	44	40	23	1	2	2	0	16	0	7763_H.tif	P3-4	4A	4A3	3
1874	7764	37	32	8	1	2	3	3	20	0	7764_H.tif	P3-4	4A	4A3	4
1875	7765	330	19	6	2	0	3	0	11	308	7765_H.tif	P3-4	4A	4A3	5
1876	7766	22	18	11	0	2	2	0	7	0	7766_H.tif	P3-4	4A	4A3	6
1877	7767	35	31	19	0	2	2	1	11	0	7767_H.tif	P3-4	4A	4A3	7
1878	7768	31	29	16	0	2	0	1	12	0	7768_H.tif	P3-4	4A	4A3	8
1879	7769	11	8	2	0	0	1	0	6	2	7769_H.tif	P3-4	4A	4A3	9
1880	7770	45	41	12	1	1	3	2	26	0	7770_H.tif	P3-4	4A	4A3	10
1881	7771	22	20	17	0	0	2	0	3	0	7771_H.tif	P3-4	50F	50F1	1
1882	7772	34	30	22	0	2	2	3	5	0	7772_H.tif	P3-4	50F	50F1	2
1883	7773	28	24	20	0	3	1	0	4	0	7773_H.tif	P3-4	50F	50F1	3
1884	7774	37	32	21	0	2	3	0	11	0	7774_H.tif	P3-4	50F	50F1	4
1885	7775	21	18	16	0	3	0	0	2	0	7775_H.tif	P3-4	50F	50F1	5
1886	7776	27	22	21	0	3	2	0	1	0	7776_H.tif	P3-4	50F	50F1	6
1887	7777	42	36	25	0	4	2	2	9	0	7777_H.tif	P3-4	50F	50F1	7
1888	7778	42	39	32	0	1	2	0	7	0	7778_H.tif	P3-4	50F	50F1	8
1889	7779	29	24	21	0	1	4	0	3	0	7779_H.tif	P3-4	50F	50F1	9
1890	7780	18	16	13	0	0	2	0	3	0	7780_H.tif	P3-4	50F	50F1	10
1891	7781	22	19	15	0	0	3	0	4	0	7781_H.tif	P3-4	50F	50F2	1
1892	7782	16	7	4	0	0	5	0	3	4	7782_H.tif	P3-4	50F	50F2	2
1893	7783	27	22	19	0	1	4	0	3	0	7783_H.tif	P3-4	50F	50F2	3
1894	7784	254	10	5	0	0	2	0	5	242	7784_H.tif	P3-4	50F	50F2	4
1895	7785	18	15	11	1	0	3	0	3	0	7785_H.tif	P3-4	50F	50F2	5
1896	7786	24	18	14	0	2	4	0	4	0	7786_H.tif	P3-4	50F	50F2	6
1897	7787	13	8	7	0	2	3	1	0	0	7787_H.tif	P3-4	50F	50F2	7
1898	7788	59	53	46	0	2	4	1	6	0	7788_H.tif	P3-4	50F	50F2	8
1899	7789	410	30	26	0	0	0	0	4	380	7789_H.tif	P3-4	50F	50F2	9
1900	7790	28	24	19	1	1	3	1	3	0	7790_H.tif	P3-4	50F	50F2	10
1901	7791	37	32	22	0	1	4	1	9	0	7791_H.tif	P3-4	50F	50F3	1
1902	7792	17	16	12	1	0	1	0	3	0	7792_H.tif	P3-4	50F	50F3	2
1903	7793	175	13	8	0	2	2	0	5	158	7793_H.tif	P3-4	50F	50F3	3
1904	7794	44	37	26	0	2	5	1	10	0	7794_H.tif	P3-4	50F	50F3	4
1905	7795	29	27	24	0	1	1	0	3	0	7795_H.tif	P3-4	50F	50F3	5
1906	7796	26	21	11	0	2	3	0	10	0	7796_H.tif	P3-4	50F	50F3	6
1907	7797	29	26	17	0	1	2	0	9	0	7797_H.tif	P3-4	50F	50F3	7
1908	7798	23	17	14	0	2	3	0	3	1	7798_H.tif	P3-4	50F	50F3	8
1909	7799	32	29	23	0	1	2	0	6	0	7799_H.tif	P3-4	50F	50F3	9
1910	7800	33	26	21	0	2	5	0	5	0	7800_H.tif	P3-4	50F	50F3	10
1911	7801	51	49	32	2	0	2	0	15	0	7801_H.tif	P3-4	6A	6A1	1
1912	7802	23	20	13	0	1	2	1	6	0	7802_H.tif	P3-4	6A	6A1	2
1913	7803	62	54	31	1	2	6	0	22	0	7803_H.tif	P3-4	6A	6A1	3
1914	7804	21	17	10	0	1	3	1	6	0	7804_H.tif	P3-4	6A	6A1	4
1915	7805	32	29	20	0	2	1	1	8	0	7805_H.tif	P3-4	6A	6A1	5
1916	7806	16	16	11	1	0	0	0	4	0	7806_H.tif	P3-4	6A	6A1	6
1917	7807	50	45	23	1	0	5	0	21	0	7807_H.tif	P3-4	6A	6A1	7
1918	7808	34	29	16	0	0	5	2	11	0	7808_H.tif	P3-4	6A	6A1	8
1919	7809	37	33	15	0	1	3	1	17	0	7809_H.tif	P3-4	6A	6A1	9
1920	7810	55	47	28	2	2	4	0	17	2	7810_H.tif	P3-4	6A	6A1	10
1921	7811	45	38	18	0	2	5	4	16	0	7811_H.tif	P3-4	6A	6A2	1
1922	7812	12	10	6	0	1	1	0	4	0	7812_H.tif	P3-4	6A	6A2	2
1923	7813	56	52	33	0	1	3	1	18	0	7813_H.tif	P3-4	6A	6A2	3
1924	7814	72	64	30	3	0	7	0	31	1	7814_H.tif	P3-4	6A	6A2	4
1925	7815	30	24	11	0	1	4	0	13	1	7815_H.tif	P3-4	6A	6A2	5
1926	7816	384	35	21	0	0	5	1	13	344	7816_H.tif	P3-4	6A	6A2	6
1927	7817	58	51	26	0	3	4	2	23	0	7817_H.tif	P3-4	6A	6A2	7
1928	7818	20	20	11	0	0	0	1	8	0	7818_H.tif	P3-4	6A	6A2	8
1929	7819	46	42	10	0	2	2	2	30	0	7819_H.tif	P3-4	6A	6A2	9
1930	7820	36	32	13	0	1	3	2	17	0	7820_H.tif	P3-4	6A	6A2	10
1931	7821	65	61	46	0	2	2	0	15	0	7821_H.tif	P3-4	6A	6A3	1
1932	7822	20	19	12	0	1	0	1	6	0	7822_H.tif	P3-4	6A	6A3	2
1933	7823	25	22	13	0	1	2	0	9	0	7823_H.tif	P3-4	6A	6A3	3
1934	7824	43	36	22	0	1	6	0	14	0	7824_H.tif	P3-4	6A	6A3	4
1935	7825	63	45	27	0	4	2	0	18	12	7825_H.tif	P3-4	6A	6A3	5
1936	7826	43	37	20	0	3	3	1	16	0	7826_H.tif	P3-4	6A	6A3	6
1937	7827	45	42	28	0	2	1	2	12	0	7827_H.tif	P3-4	6A	6A3	7
1938	7828	33	23	12	1	2	1	1	9	7	7828_H.tif	P3-4	6A	6A3	8
1939	7829	284	35	19	0	2	3	1	15	244	7829_H.tif	P3-4	6A	6A3	9
1940	7830	26	24	9	1	0	1	3	11	1	7830_H.tif	P3-4	6A	6A3	10
1941	7831	27	20	14	1	2	5	1	4	0	7831_H.tif	P3-4	75F	75F1	1
1942	7832	18	15	12	0	0	3	1	2	0	7832_H.tif	P3-4	75F	75F1	2
1943	7833	39	36	30	0	2	1	1	5	0	7833_H.tif	P3-4	75F	75F1	3
1944	7834	38	34	27	0	1	3	0	7	0	7834_H.tif	P3-4	75F	75F1	4
1945	7835	56	47	37	0	2	3	0	10	4	7835_H.tif	P3-4	75F	75F1	5
1946	7836	20	17	14	0	0	3	0	3	0	7836_H.tif	P3-4	75F	75F1	6
1947	7837	372	15	13	0	0	2	0	2	355	7837_H.tif	P3-4	75F	75F1	7
1948	7838	13	12	10	0	0	1	0	2	0	7838_H.tif	P3-4	75F	75F1	8
1949	7839	21	16	11	0	0	5	0	5	0	7839_H.tif	P3-4	75F	75F1	9
1950	7840	248	38	30	0	1	3	0	8	206	7840_H.tif	P3-4	75F	75F1	10
1951	7841	439	98	77	0	0	3	0	21	338	7841_H.tif	P3-4	75F	75F2	1
1952	7842	391	69	55	1	1	1	0	13	320	7842_H.tif	P3-4	75F	75F2	2
1953	7843	373	81	57	3	1	4	3	18	287	7843_H.tif	P3-4	75F	75F2	3
1954	7844	399	38	26	0	0	4	0	12	357	7844_H.tif	P3-4	75F	75F2	4
1955	7845	520	33	19	0	2	2	0	14	483	7845_H.tif	P3-4	75F	75F2	5
1956	7846	417	27	17	0	1	4	0	10	385	7846_H.tif	P3-4	75F	75F2	6
1957	7847	426	28	23	0	1	1	1	4	396	7847_H.tif	P3-4	75F	75F2	7
1958	7848	407	20	15	0	1	3	0	5	383	7848_H.tif	P3-4	75F	75F2	8
1959	7849	456	21	14	0	0	2	0	7	433	7849_H.tif	P3-4	75F	75F2	9
1960	7850	228	32	22	1	0	4	0	9	192	7850_H.tif	P3-4	75F	75F2	10
1961	7851	66	58	48	0	5	3	1	9	0	7851_H.tif	P3-4	75F	75F3	1
1962	7852	15	11	8	0	1	2	2	1	1	7852_H.tif	P3-4	75F	75F3	2
1963	7853	40	35	25	0	1	4	1	9	0	7853_H.tif	P3-4	75F	75F3	3
1964	7854	55	47	42	1	3	5	1	3	0	7854_H.tif	P3-4	75F	75F3	4
1965	7855	46	43	36	0	2	1	1	6	0	7855_H.tif	P3-4	75F	75F3	5
1966	7856	19	16	15	0	1	2	0	1	0	7856_H.tif	P3-4	75F	75F3	6
1967	7857	31	26	12	0	0	3	1	13	2	7857_H.tif	P3-4	75F	75F3	7
1968	7858	60	54	40	0	5	1	1	13	0	7858_H.tif	P3-4	75F	75F3	8
1969	7859	35	31	26	0	1	3	0	5	0	7859_H.tif	P3-4	75F	75F3	9
1970	7860	36	32	22	0	1	3	1	9	0	7860_H.tif	P3-4	75F	75F3	10
1971	7861	68	61	7	0	5	1	19	35	1	7861_H.tif	P3-4	K	K1	1
1972	7862	105	98	23	8	1	5	28	39	1	7862_H.tif	P3-4	K	K1	2
1973	7863	123	113	9	4	4	6	36	64	0	7863_H.tif	P3-4	K	K1	3
1974	7864	118	96	30	5	3	18	18	43	1	7864_H.tif	P3-4	K	K1	4
1975	7865	148	119	34	5	4	14	22	58	11	7865_H.tif	P3-4	K	K1	5
1976	7866	415	95	23	7	2	15	32	33	303	7866_H.tif	P3-4	K	K1	6
1977	7867	472	93	18	6	1	8	18	51	370	7867_H.tif	P3-4	K	K1	7
1978	7868	394	93	18	11	2	21	25	39	278	7868_H.tif	P3-4	K	K1	8
1979	7869	210	93	24	6	3	6	26	37	108	7869_H.tif	P3-4	K	K1	9
1980	7870	379	123	35	19	0	14	23	46	242	7870_H.tif	P3-4	K	K1	10
1981	7871	353	89	17	4	0	3	27	41	261	7871_H.tif	P3-4	K	K2	1
1982	7872	433	116	24	5	3	9	29	58	305	7872_H.tif	P3-4	K	K2	2
1983	7873	398	116	35	2	0	11	28	51	271	7873_H.tif	P3-4	K	K2	3
1984	7874	95	79	25	4	2	7	8	42	7	7874_H.tif	P3-4	K	K2	4
1985	7875	136	123	29	6	3	10	31	57	0	7875_H.tif	P3-4	K	K2	5
1986	7876	102	95	14	7	1	6	34	40	0	7876_H.tif	P3-4	K	K2	6
1987	7877	131	97	20	5	0	14	38	34	20	7877_H.tif	P3-4	K	K2	7
1988	7878	451	86	24	2	3	6	19	41	356	7878_H.tif	P3-4	K	K2	8
1989	7879	217	30	5	0	1	1	11	14	185	7879_H.tif	P3-4	K	K2	9
1990	7880	124	95	28	2	1	5	23	42	23	7880_H.tif	P3-4	K	K2	10
1991	7881	437	121	14	7	4	2	35	65	310	7881_H.tif	P3-4	K	K3	1
1992	7882	65	59	15	0	0	6	16	28	0	7882_H.tif	P3-4	K	K3	2
1993	7883	394	135	24	3	4	9	39	69	246	7883_H.tif	P3-4	K	K3	3
1994	7884	466	134	45	10	4	12	28	51	316	7884_H.tif	P3-4	K	K3	4
1995	7885	91	85	15	6	2	4	23	41	0	7885_H.tif	P3-4	K	K3	5
1996	7886	437	70	7	3	3	0	7	53	364	7886_H.tif	P3-4	K	K3	6
1997	7887	419	113	23	6	5	6	27	57	295	7887_H.tif	P3-4	K	K3	7
1998	7888	436	104	32	6	5	2	28	38	325	7888_H.tif	P3-4	K	K3	8
1999	7889	442	99	15	8	8	1	23	53	334	7889_H.tif	P3-4	K	K3	9
2000	7890	105	99	33	7	1	5	13	46	0	7890_H.tif	P3-4	K	K3	10
2001	7891	63	46	31	1	4	7	2	12	6	7891_H.tif	P3-4	50A	50A1	1
2002	7892	61	49	31	0	1	6	3	15	5	7892_H.tif	P3-4	50A	50A1	2
2003	7893	36	31	25	0	1	4	3	3	0	7893_H.tif	P3-4	50A	50A1	3
2004	7894	51	41	25	2	3	6	3	11	1	7894_H.tif	P3-4	50A	50A1	4
2005	7895	23	20	16	0	0	2	1	3	1	7895_H.tif	P3-4	50A	50A1	5
2006	7896	29	19	14	0	1	3	1	4	6	7896_H.tif	P3-4	50A	50A1	6
2007	7897	34	29	19	0	1	3	6	4	1	7897_H.tif	P3-4	50A	50A1	7
2008	7898	406	31	24	1	0	6	1	5	369	7898_H.tif	P3-4	50A	50A1	8
2009	7899	316	15	10	0	0	1	2	3	300	7899_H.tif	P3-4	50A	50A1	9
2010	7900	35	28	25	0	2	5	0	3	0	7900_H.tif	P3-4	50A	50A1	10
2011	7901	33	29	22	0	1	3	1	6	0	7901_H.tif	P3-4	50A	50A2	1
2012	7902	36	32	24	0	3	1	1	7	0	7902_H.tif	P3-4	50A	50A2	2
2013	7903	51	40	30	2	4	4	0	8	3	7903_H.tif	P3-4	50A	50A2	3
2014	7904	31	25	19	1	4	2	0	5	0	7904_H.tif	P3-4	50A	50A2	4
2015	7905	17	13	6	0	2	2	0	7	0	7905_H.tif	P3-4	50A	50A2	5
2016	7906	42	32	24	0	1	6	2	6	3	7906_H.tif	P3-4	50A	50A2	6
2017	7907	54	38	32	0	3	10	2	4	3	7907_H.tif	P3-4	50A	50A2	7
2018	7908	51	39	31	0	6	4	1	7	2	7908_H.tif	P3-4	50A	50A2	8
2019	7909	56	48	39	0	7	1	0	9	0	7909_H.tif	P3-4	50A	50A2	9
2020	7910	47	34	26	1	4	7	1	6	2	7910_H.tif	P3-4	50A	50A2	10
2021	7911	43	36	26	1	4	3	3	6	0	7911_H.tif	P3-4	50A	50A3	1
2022	7912	49	32	21	2	3	13	0	9	1	7912_H.tif	P3-4	50A	50A3	2
2023	7913	299	18	16	0	0	0	0	2	281	7913_H.tif	P3-4	50A	50A3	3
2024	7914	24	20	15	0	1	3	1	4	0	7914_H.tif	P3-4	50A	50A3	4
2025	7915	24	18	7	0	1	5	1	10	0	7915_H.tif	P3-4	50A	50A3	5
2026	7916	17	13	9	0	0	4	0	4	0	7916_H.tif	P3-4	50A	50A3	6
2027	7917	19	17	11	0	1	1	0	6	0	7917_H.tif	P3-4	50A	50A3	7
2028	7918	8	5	4	0	1	2	0	1	0	7918_H.tif	P3-4	50A	50A3	8
2029	7919	37	25	23	1	8	4	0	1	0	7919_H.tif	P3-4	50A	50A3	9
2030	7920	3	2	1	0	1	0	1	0	0	7920_H.tif	P3-4	50A	50A3	10
2031	7921	44	35	25	0	4	5	3	7	0	7921_H.tif	P3-4	75A	75A1	1
2032	7922	449	20	13	0	5	9	0	7	415	7922_H.tif	P3-4	75A	75A1	2
2033	7923	51	34	29	1	1	11	0	4	5	7923_H.tif	P3-4	75A	75A1	3
2034	7924	20	13	10	0	2	4	0	3	1	7924_H.tif	P3-4	75A	75A1	4
2035	7925	36	26	19	0	1	7	0	7	2	7925_H.tif	P3-4	75A	75A1	5
2036	7926	27	23	16	2	1	3	1	4	0	7926_H.tif	P3-4	75A	75A1	6
2037	7927	14	12	6	0	1	1	1	5	0	7927_H.tif	P3-4	75A	75A1	7
2038	7928	37	20	13	0	3	6	0	7	8	7928_H.tif	P3-4	75A	75A1	8
2039	7929	38	32	26	0	1	4	2	4	1	7929_H.tif	P3-4	75A	75A1	9
2040	7930	23	21	12	0	1	1	2	7	0	7930_H.tif	P3-4	75A	75A1	10
2041	7931	15	9	8	0	1	5	0	1	0	7931_H.tif	P3-4	75A	75A2	1
2042	7932	38	33	28	0	1	4	3	2	0	7932_H.tif	P3-4	75A	75A2	2
2043	7933	32	23	15	0	5	4	0	8	0	7933_H.tif	P3-4	75A	75A2	3
2044	7934	31	27	22	0	1	3	1	4	0	7934_H.tif	P3-4	75A	75A2	4
2045	7935	14	9	6	0	2	3	1	2	0	7935_H.tif	P3-4	75A	75A2	5
2046	7936	18	15	13	0	1	2	0	2	0	7936_H.tif	P3-4	75A	75A2	6
2047	7937	6	5	4	0	0	1	1	0	0	7937_H.tif	P3-4	75A	75A2	7
2048	7938	27	20	16	0	5	2	1	3	0	7938_H.tif	P3-4	75A	75A2	8
2049	7939	21	18	14	0	1	2	0	4	0	7939_H.tif	P3-4	75A	75A2	9
2050	7940	18	14	10	2	2	2	1	1	0	7940_H.tif	P3-4	75A	75A2	10
2051	7941	29	21	19	0	3	5	0	2	0	7941_H.tif	P3-4	75A	75A3	1
2052	7942	42	31	25	0	6	5	1	5	0	7942_H.tif	P3-4	75A	75A3	2
2053	7943	156	22	18	0	1	5	0	4	128	7943_H.tif	P3-4	75A	75A3	3
2054	7944	20	17	12	0	1	2	0	5	0	7944_H.tif	P3-4	75A	75A3	4
2055	7945	50	28	21	0	2	3	2	5	17	7945_H.tif	P3-4	75A	75A3	5
2056	7946	350	21	15	0	2	12	2	4	315	7946_H.tif	P3-4	75A	75A3	6
2057	7947	28	27	21	1	0	1	2	3	0	7947_H.tif	P3-4	75A	75A3	7
2058	7948	25	18	15	0	3	4	0	3	0	7948_H.tif	P3-4	75A	75A3	8
2059	7949	41	39	30	0	2	0	3	6	0	7949_H.tif	P3-4	75A	75A3	9
2060	7950	9	7	4	0	2	0	2	1	0	7950_H.tif	P3-4	75A	75A3	10
2061	7951	37	26	21	0	2	8	0	5	1	7951_H.tif	P3-4	75F	75F1	1
2062	7952	23	17	11	1	3	3	0	5	0	7952_H.tif	P3-4	75F	75F1	2
2063	7953	9	6	6	0	0	3	0	0	0	7953_H.tif	P3-4	75F	75F1	3
2064	7954	63	41	36	0	12	9	1	4	1	7954_H.tif	P3-4	75F	75F1	4
2065	7955	18	15	9	0	1	2	1	5	0	7955_H.tif	P3-4	75F	75F1	5
2066	7956	18	16	10	0	0	2	1	5	0	7956_H.tif	P3-4	75F	75F1	6
2067	7957	18	13	11	0	1	4	0	2	0	7957_H.tif	P3-4	75F	75F1	7
2068	7958	67	54	39	3	7	6	2	10	0	7958_H.tif	P3-4	75F	75F1	8
2069	7959	34	30	23	0	3	1	3	4	0	7959_H.tif	P3-4	75F	75F1	9
2070	7960	38	34	27	0	2	2	0	7	0	7960_H.tif	P3-4	75F	75F1	10
2071	7961	57	40	29	0	8	8	2	9	1	7961_H.tif	P3-4	75F	75F2	1
2072	7962	65	57	49	1	5	3	1	6	0	7962_H.tif	P3-4	75F	75F2	2
2073	7963	39	34	27	0	3	2	1	6	0	7963_H.tif	P3-4	75F	75F2	3
2074	7964	248	18	13	0	2	2	1	4	226	7964_H.tif	P3-4	75F	75F2	4
2075	7965	56	49	42	0	4	3	2	5	0	7965_H.tif	P3-4	75F	75F2	5
2076	7966	19	13	8	0	4	2	1	4	0	7966_H.tif	P3-4	75F	75F2	6
2077	7967	82	70	62	0	4	7	0	8	1	7967_H.tif	P3-4	75F	75F2	7
2078	7968	59	49	44	0	2	8	0	5	0	7968_H.tif	P3-4	75F	75F2	8
2079	7969	65	61	53	0	3	1	0	8	0	7969_H.tif	P3-4	75F	75F2	9
2080	7970	80	70	56	0	7	3	2	12	0	7970_H.tif	P3-4	75F	75F2	10
2081	7971	74	60	42	0	6	7	2	16	1	7971_H.tif	P3-4	75F	75F3	1
2082	7972	45	34	27	0	5	4	0	7	2	7972_H.tif	P3-4	75F	75F3	2
2083	7973	50	45	26	0	2	2	3	16	1	7973_H.tif	P3-4	75F	75F3	3
2084	7974	38	29	23	0	4	5	2	4	0	7974_H.tif	P3-4	75F	75F3	4
2085	7975	47	36	24	2	2	9	1	9	0	7975_H.tif	P3-4	75F	75F3	5
2086	7976	25	20	15	0	3	1	1	4	1	7976_H.tif	P3-4	75F	75F3	6
2087	7977	44	36	32	0	2	6	1	3	0	7977_H.tif	P3-4	75F	75F3	7
2088	7978	23	19	14	0	1	3	0	5	0	7978_H.tif	P3-4	75F	75F3	8
2089	7979	38	33	21	0	4	1	0	12	0	7979_H.tif	P3-4	75F	75F3	9
2090	7980	326	32	26	0	9	5	1	5	280	7980_H.tif	P3-4	75F	75F3	10
2091	7981	106	100	18	2	3	1	39	41	2	7981_H.tif	P3-4	K	K1	1
2092	7982	102	92	21	0	10	0	23	48	0	7982_H.tif	P3-4	K	K1	2
2093	7983	100	89	30	1	7	4	24	34	0	7983_H.tif	P3-4	K	K1	3
2094	7984	121	95	38	2	1	0	14	41	25	7984_H.tif	P3-4	K	K1	4
2095	7985	93	85	21	1	4	4	15	48	0	7985_H.tif	P3-4	K	K1	5
2096	7986	90	84	24	1	4	2	27	32	0	7986_H.tif	P3-4	K	K1	6
2097	7987	111	105	60	0	4	2	5	40	0	7987_H.tif	P3-4	K	K1	7
2098	7988	73	65	38	1	4	3	7	19	1	7988_H.tif	P3-4	K	K1	8
2099	7989	63	57	22	2	3	3	2	31	0	7989_H.tif	P3-4	K	K1	9
2100	7990	63	54	13	0	2	7	3	38	0	7990_H.tif	P3-4	K	K1	10
2101	7991	100	90	28	0	5	5	12	50	0	7991_H.tif	P3-4	K	K2	1
2102	7992	104	94	26	0	5	5	10	58	0	7992_H.tif	P3-4	K	K2	2
2103	7993	121	115	42	0	4	1	10	63	1	7993_H.tif	P3-4	K	K2	3
2104	7994	63	54	13	3	4	5	4	34	0	7994_H.tif	P3-4	K	K2	4
2105	7995	481	48	9	2	2	7	4	33	424	7995_H.tif	P3-4	K	K2	5
2106	7996	74	62	23	2	5	6	8	29	1	7996_H.tif	P3-4	K	K2	6
2107	7997	91	78	27	1	7	6	20	30	0	7997_H.tif	P3-4	K	K2	7
2108	7998	67	58	16	1	7	2	8	33	0	7998_H.tif	P3-4	K	K2	8
2109	7999	72	68	19	0	2	2	3	46	0	7999_H.tif	P3-4	K	K2	9
[truncated: 581 more rows]
