# Supplementary material for: Adjusting the neuron to astrocyte ratio with cytostatics in hippocampal cell cultures from postnatal rats: A comparison of cytarabino furanoside (AraC) and 5-fluoro-2’-deoxyuridine (FUdR)
Source: PLoS One. 2022 Mar 9;17(3):e0265084. doi: 10.1371/journal.pone.0265084 (PMC8906639; doi:10.1371/journal.pone.0265084)
Supplement: S2 File — (ZIP) [file pone.0265084.s002.zip › S2_ResultTable_TrainingSet.csv]

ImageNumber	Image_Metadata_section	Image_Metadata_section	Total Cell Count	Error_clumps Cell Count	B3tubulin Cell Count	Error_no_cell Cell Count	Error_too_many Cell Count	Unstained Cell Count	Error_debris Cell Count	Gfap Cell Count	Training Total Cell Count	Training Error_clumps Cell Count	Training B3tubulin Cell Count	Training Error_no_cell Cell Count	Training Error_too_many Cell Count	Training Unstained Cell Count	Training Error_debris Cell Count	Training Gfap Cell Count
1	4001	4001	69	5	37	1	0	2	16	8	68	5	31	1	0	2	21	8
2	4002	4002	80	5	44	0	2	4	17	8	91	5	40	0	5	4	29	8
3	4003	4003	63	2	41	1	0	0	13	6	63	2	34	0	0	0	21	6
4	4004	4004	65	4	45	2	0	2	9	3	60	5	33	3	0	2	14	3
5	4005	4005	63	4	25	3	0	0	24	7	77	7	22	2	0	0	39	7
6	4006	4006	168	3	44	96	4	0	15	6	110	5	39	29	15	0	16	6
7	4007	4007	32	0	22	0	0	0	4	6	31	0	20	0	0	0	5	6
8	4008	4008	22	0	13	0	0	1	4	4	23	0	12	0	0	1	5	5
9	4009	4009	51	4	18	2	2	2	17	6	69	7	16	0	10	2	27	7
10	4010	4010	65	3	42	0	0	3	12	5	70	6	36	0	0	3	20	5
11	4021	4021	39	0	29	0	0	0	5	5	36	0	26	0	0	0	5	5
12	4022	4022	55	1	35	1	0	2	5	11	56	1	32	0	0	2	10	11
13	4023	4023	50	3	34	0	2	2	3	6	52	4	32	0	2	2	6	6
14	4024	4024	38	2	25	0	0	0	4	7	42	3	25	0	0	0	7	7
15	4025	4025	17	0	15	0	0	0	0	2	17	0	15	0	0	0	0	2
16	4026	4026	69	5	45	0	0	2	5	12	72	5	38	0	0	2	14	13
17	4027	4027	30	0	20	0	0	2	4	4	33	0	17	0	0	2	10	4
18	4028	4028	36	0	29	0	0	0	1	6	35	0	27	0	0	0	2	6
19	4029	4029	26	0	16	0	0	0	5	5	26	0	12	0	0	0	9	5
20	4030	4030	10	0	6	0	0	0	3	1	11	0	6	0	0	0	4	1
21	4031	4031	29	1	20	0	0	0	4	4	30	1	20	0	0	0	5	4
22	4032	4032	14	0	13	0	0	0	1	0	15	0	13	0	0	0	2	0
23	4033	4033	9	1	5	0	0	0	2	1	10	2	3	0	0	0	4	1
24	4034	4034	21	0	9	0	0	0	4	8	22	0	9	0	0	0	5	8
25	4035	4035	49	1	35	0	2	1	6	4	48	1	26	0	8	1	8	4
26	4036	4036	29	1	19	1	0	0	6	2	33	2	18	1	0	0	10	2
27	4037	4037	22	1	17	0	0	0	2	2	21	1	15	0	0	0	3	2
28	4038	4038	19	0	11	0	0	0	4	4	22	0	9	0	0	0	9	4
29	4039	4039	8	0	7	0	0	0	1	0	5	0	4	0	0	0	1	0
30	4040	4040	13	0	7	0	0	0	5	1	15	0	4	0	0	0	10	1
31	4041	4041	174	14	29	0	4	73	3	51	190	26	25	0	12	73	2	52
32	4042	4042	140	8	8	0	4	70	2	48	144	12	7	0	5	70	2	48
33	4043	4043	108	8	4	0	12	35	0	49	149	11	4	0	50	35	0	49
34	4044	4044	137	8	50	0	10	39	2	28	144	12	43	0	18	40	1	30
35	4045	4045	133	13	15	0	3	54	4	44	140	16	13	0	9	54	4	44
36	4046	4046	150	7	24	0	2	65	3	49	154	10	20	0	4	65	4	51
37	4047	4047	188	28	36	0	7	62	5	50	202	38	32	0	13	62	6	51
38	4048	4048	196	29	30	0	19	25	3	90	233	39	25	0	51	25	3	90
39	4049	4049	82	1	6	0	7	20	1	47	97	1	6	0	21	20	1	48
40	4050	4050	216	22	55	0	26	49	1	63	254	35	49	0	57	49	1	63
41	4051	4051	100	7	23	56	0	2	5	7	72	15	18	23	0	2	7	7
42	4052	4052	70	5	31	11	0	3	6	14	61	6	26	0	0	3	12	14
43	4053	4053	378	1	26	336	1	2	8	4	149	1	21	103	1	2	16	5
44	4054	4054	460	1	32	415	2	0	3	7	176	1	23	132	5	0	8	7
45	4055	4055	349	5	15	310	0	1	6	12	153	8	14	107	0	1	11	12
46	4056	4056	228	8	55	137	4	3	6	15	130	12	40	40	10	3	10	15
47	4057	4057	152	6	30	100	1	0	9	6	82	7	23	28	2	0	16	6
48	4058	4058	262	1	15	238	0	1	4	3	96	1	12	70	0	1	9	3
49	4059	4059	148	13	48	66	0	0	7	14	102	21	36	21	0	0	10	14
50	4060	4060	398	6	41	328	0	1	5	17	172	7	33	107	0	1	6	18
51	4061	4061	122	3	31	0	0	45	1	42	118	3	26	0	0	45	1	43
52	4062	4062	113	7	13	0	1	57	1	34	111	9	9	0	1	57	1	34
53	4063	4063	135	7	19	0	3	72	5	29	148	9	17	0	14	72	7	29
54	4064	4064	102	2	13	0	4	47	2	34	107	2	10	0	12	47	2	34
55	4065	4065	117	4	19	0	4	65	0	25	130	5	17	0	18	65	0	25
56	4066	4066	85	6	19	0	2	31	0	27	91	12	14	0	5	31	1	28
57	4067	4067	100	2	2	0	1	78	1	16	107	3	2	0	6	78	1	17
58	4068	4068	111	3	12	0	6	68	0	22	121	4	9	0	17	68	0	23
59	4069	4069	100	1	25	0	1	32	1	40	106	2	22	0	6	32	1	43
60	4070	4070	75	2	9	0	4	40	1	19	82	2	8	0	12	40	1	19
61	4071	4071	64	2	18	0	0	26	2	16	64	4	16	0	0	26	2	16
62	4072	4072	58	2	16	0	4	16	0	20	66	4	13	0	13	16	0	20
63	4073	4073	81	3	19	0	1	40	0	18	80	3	17	0	2	40	0	18
64	4074	4074	87	2	11	0	3	49	0	22	100	4	10	0	14	49	0	23
65	4075	4075	89	3	10	0	0	59	1	16	90	5	9	0	0	59	1	16
66	4076	4076	97	4	17	0	1	59	1	15	96	6	13	0	2	59	1	15
67	4077	4077	66	2	8	0	5	42	0	9	83	3	8	0	21	42	0	9
68	4078	4078	82	3	14	0	3	36	3	23	97	6	14	0	13	37	3	24
69	4079	4079	105	0	9	0	6	83	1	6	126	1	9	0	24	83	3	6
70	4080	4080	60	1	10	0	7	20	0	22	84	3	10	0	29	20	0	22
71	4081	4081	106	2	11	1	2	30	3	57	109	3	10	1	4	30	4	57
72	4082	4082	135	6	7	2	9	80	3	28	158	8	7	2	27	80	5	29
73	4083	4083	79	5	6	1	4	30	1	32	93	8	5	1	14	30	2	33
74	4084	4084	156	6	8	2	10	94	5	31	174	7	8	2	27	94	5	31
75	4085	4085	78	5	9	0	2	26	1	35	89	9	9	0	7	26	3	35
76	4086	4086	107	7	27	1	1	40	1	30	111	15	23	1	1	40	1	30
77	4087	4087	102	6	13	1	4	49	2	27	110	7	10	1	14	49	2	27
78	4088	4088	75	4	23	0	0	9	0	39	66	5	13	0	0	9	0	39
79	4089	4089	92	6	20	2	0	17	2	45	90	6	16	2	0	18	2	46
80	4090	4090	63	4	11	0	0	19	1	28	63	5	10	0	0	19	1	28
81	4091	4091	97	5	9	0	3	40	1	39	100	5	7	0	7	40	2	39
82	4092	4092	113	4	20	2	5	42	3	37	127	9	19	1	14	42	3	39
83	4093	4093	92	2	21	0	2	25	1	41	106	4	21	0	11	26	3	41
84	4094	4094	83	5	14	0	5	25	0	34	105	7	13	0	25	26	0	34
85	4095	4095	110	3	21	0	3	53	3	27	115	5	18	0	8	53	3	28
86	4096	4096	88	0	9	0	10	44	4	21	103	0	7	0	25	44	6	21
87	4097	4097	99	8	9	0	4	42	1	35	106	10	7	0	11	42	1	35
88	4098	4098	55	3	5	1	1	11	1	33	60	3	5	0	4	11	1	36
89	4099	4099	86	6	8	1	1	25	0	45	91	9	7	1	4	25	0	45
90	4100	4100	101	7	13	0	5	24	0	52	124	12	12	0	23	24	0	53
91	4101	4101	65	3	39	0	2	3	3	15	71	3	34	0	10	3	5	16
92	4102	4102	59	6	26	1	7	4	3	12	76	7	21	1	24	5	6	12
93	4103	4103	66	7	33	0	2	5	4	15	67	10	29	0	3	5	5	15
94	4104	4104	83	5	49	2	3	5	5	14	92	7	44	2	14	5	6	14
95	4105	4105	84	16	43	1	1	4	3	16	86	22	36	1	4	4	3	16
96	4106	4106	69	5	37	0	4	7	0	16	69	6	32	0	8	7	0	16
97	4107	4107	54	4	29	0	1	3	2	15	59	6	24	0	7	3	4	15
98	4108	4108	62	2	33	0	1	5	8	13	60	2	26	0	5	5	9	13
99	4109	4109	55	8	30	0	2	5	2	8	63	13	22	0	12	5	3	8
100	4110	4110	40	3	17	0	3	5	1	11	39	4	14	0	3	5	2	11
101	4111	4111	53	3	30	0	0	3	4	13	55	3	28	0	0	3	7	14
102	4112	4112	81	8	39	0	1	4	10	19	91	15	35	0	3	4	15	19
103	4113	4113	76	6	38	1	3	1	10	17	83	8	31	1	8	1	17	17
104	4114	4114	61	7	27	1	0	6	6	14	64	9	23	1	0	7	9	15
105	4115	4115	31	2	16	0	3	0	4	6	39	2	13	0	13	0	5	6
106	4116	4116	48	2	31	0	1	2	4	8	62	4	30	0	4	2	13	9
107	4117	4117	46	6	21	0	0	1	6	12	51	10	19	0	0	1	8	13
108	4118	4118	63	11	34	0	2	5	2	9	71	20	27	0	8	5	2	9
109	4119	4119	112	13	66	0	4	5	7	17	133	26	55	0	21	5	9	17
110	4120	4120	77	6	39	0	0	6	8	18	79	10	33	0	0	6	11	19
